# Supplementary material for: Mapping global biodiversity connections with DNA barcodes: Lepidoptera of Pakistan
Source: PLoS One. 2017 Mar 24;12(3):e0174749. doi: 10.1371/journal.pone.0174749 (PMC5365146; doi:10.1371/journal.pone.0174749)
Supplement: S1 Table — (XLS) [file pone.0174749.s002.xls]

## Sheet: Lepidoptera-with-BINs
Table S1. Records for moths from Pakistan with BINs and morphological identification
BOLD Process ID	GenBank accession	BIN	Family	Subfamily	Genus	Species
MAMOT3542-13	KX861388	ACI9914	Adelidae	Adelinae
MAMOT3540-13	KX862656	ACI9633	Autostichidae
MAMOT3545-13	KX861322	ACI9633	Autostichidae
MAMOT3505-13	KX862578	ACI9633	Autostichidae
MAMOT3198-13	KX860944	ACA2701	Autostichidae
MAMOT3738-13	KX860482	ACI9633	Autostichidae
MAMOT3328-13	KX862872	ACI9633	Autostichidae
MAMOT3346-13	KX861109	ACI9633	Autostichidae
MAMOT3352-13	KX861387	ACI9633	Autostichidae
MAMOT3364-13	KX862035	ACI9633	Autostichidae
MAMOT3368-13	KX860152	ACI9633	Autostichidae
MAMOT3472-13	KX861104	ACI9633	Autostichidae
MAMOT3371-13	KX861128	ACI9633	Autostichidae
MAMOT3372-13	KX860981	ACI9633	Autostichidae
MAMOT3376-13	KX861344	ACI9633	Autostichidae
MAMOT3393-13	KX860352	ACI9633	Autostichidae
MAMOT3471-13	KX860417	ACI9633	Autostichidae
MAMOT3469-13	KX862756	ACI9633	Autostichidae
MAMOT3415-13	KX862137	ACI9633	Autostichidae
MAMOT3468-13	KX862780	ACI9633	Autostichidae
MAMTP1952-13	KX860760	ACA2701	Autostichidae
MAMTP1944-13	KX862546	ACA2701	Autostichidae
MAMOT3177-13	KX861559	ACI9633	Autostichidae
MAMTG849-12	KX861102	ACA2701	Autostichidae
MAMTF1395-12	KX860429	ACA2701	Autostichidae
MAMTF1393-12	KX860960	ACA2701	Autostichidae
MAMTF1392-12	KX862399	ACA2701	Autostichidae
MAMTF1390-12	KX863049	ACA2701	Autostichidae
MAMTF1389-12	KX861355	ACA2701	Autostichidae
PMNHF318-15	KX861549	ACA2701	Autostichidae
MAMTI707-12	KX862314	ACA2701	Autostichidae
MAMOT3541-13	KX861985	ACI9633	Autostichidae
PMNHF410-15	KX862881	ACD5374	Batrachedridae
MAMTI709-12	KX861975	AAI7774	Bedelliidae		Bedellia	Bedellia somnulentella
MAMTH684-12	KX862108	ACE3009	Bedelliidae		Bedellia	Bedellia somnulentella
MAMTJ970-12	KX861314	ACE3728	Bedelliidae		Bedellia
MAMTJ976-12	KX860859	ABY2893	Bedelliidae
MAMOT2756-12	KX861196	AAB0820	Blastobasidae	Blastobasinae	Neoblastobasis	Neoblastobasis eurotella
MAMOT2763-12	KX861332	AAB0820	Blastobasidae	Blastobasinae	Neoblastobasis	Neoblastobasis eurotella
MAMOT2759-12	KX861766	AAB0820	Blastobasidae	Blastobasinae	Neoblastobasis	Neoblastobasis eurotella
MAMOT2761-12	KX861327	AAB0820	Blastobasidae	Blastobasinae	Neoblastobasis	Neoblastobasis eurotella
MAMOT2749-12	KX862358	AAB0820	Blastobasidae	Blastobasinae	Neoblastobasis	Neoblastobasis eurotella
MAMOT2750-12	KX863202	AAB0820	Blastobasidae	Blastobasinae	Neoblastobasis	Neoblastobasis eurotella
MAMOT2751-12	KX863072	AAB0820	Blastobasidae	Blastobasinae	Neoblastobasis	Neoblastobasis eurotella
MAMOT2752-12	KX862030	AAB0820	Blastobasidae	Blastobasinae	Neoblastobasis	Neoblastobasis eurotella
MAMOT2753-12	KX862739	AAB0820	Blastobasidae	Blastobasinae	Neoblastobasis	Neoblastobasis eurotella
MAMOT2757-12	KX860127	AAB0820	Blastobasidae	Blastobasinae	Neoblastobasis	Neoblastobasis eurotella
MAMOT3258-13	KX863291	ACI9388	Blastobasidae
MAMOT3269-13	KX860628	ACI9388	Blastobasidae
MAMOT3255-13	KX862805	ACI9388	Blastobasidae
MAMOT3290-13	KX861526	ACI9388	Blastobasidae
MAMOT2959-12	KX862799	AAZ4165	Bombycidae	Bombycinae	Bombyx
MAMOT1297-11	KX863015	AAZ4165	Bombycidae	Bombycinae	Bombyx
MAMOT2958-12	KX861165	AAZ4165	Bombycidae	Bombycinae	Bombyx
MAMOT875-10	JF858064	AAO8665	Bombycidae	Bombycinae	Penicillifera
MAMOT878-10	JF858067	AAO8665	Bombycidae	Bombycinae	Penicillifera
MAMOT948-10	JF858136	AAQ2625	Bombycidae	Bombycinae	Trilocha
PMNHD1300-15	KX861516	ABW6615	Brachodidae	Phycodinae	Phycodes	Phycodes minor
MAMTS298-14	KX860572	ABW6615	Brachodidae	Phycodinae	Phycodes	Phycodes minor
MAMTN797-13	KX861724	ABW6615	Brachodidae	Phycodinae	Phycodes	Phycodes minor
MAMOT578-10	HQ991266	AAN5624	Brachodidae	Phycodinae
MAMOT3832-13	KX860387	AAB8752	Brahmaeidae		Brahmaea	Brahmaea hearseyi
MAMOT2210-12	KX861826	ABZ3471	Brahmaeidae		Brahmaea	Brahmaea wallichii
MAMOT3348-13	KX860416	AAL2339	Carposinidae		Epicopistis	Epicopistis pleurospila
MAMOT3045-12	KX863276	AAL2339	Carposinidae		Epicopistis	Epicopistis pleurospila
MAMTN986-13	KX860797	AAC4659	Coleophoridae	Coleophorinae	Coleophora	Coleophora alcyonipennella
MAMOT3517-13	KX862287	AAA7670	Coleophoridae	Coleophorinae	Coleophora	Coleophora trifolii
MAMOT3256-13	KX860719	AAA7670	Coleophoridae	Coleophorinae	Coleophora	Coleophora trifolii
MAMOT3282-13	KX861320	AAA7670	Coleophoridae	Coleophorinae	Coleophora	Coleophora trifolii
MAMOT3280-13	KX862347	AAA7670	Coleophoridae	Coleophorinae	Coleophora	Coleophora trifolii
MAMOT3288-13	KX862266	AAA7670	Coleophoridae	Coleophorinae	Coleophora	Coleophora trifolii
MAMOT3324-13	KX860738	ACI9526	Coleophoridae
PMNHD1129-15	KX861004	AAG0134	Cosmopterigidae	Chrysopeleiinae
PMNHD1146-15	KX863061	AAG0134	Cosmopterigidae	Chrysopeleiinae
PMNHD1007-15	KX861951	AAG0134	Cosmopterigidae	Chrysopeleiinae
MAMTN985-13	KX863026	ACA9505	Cosmopterigidae	Chrysopeleiinae
MAMTF1397-12	KX862935	AAG0134	Cosmopterigidae	Chrysopeleiinae
MAMTN976-13	KX861242	ACA9505	Cosmopterigidae	Chrysopeleiinae
MAMTN989-13	KX861127	AAG0134	Cosmopterigidae	Chrysopeleiinae
PMNHC067-15	KX861398	AAG0134	Cosmopterigidae	Chrysopeleiinae
MAMTN977-13	KX861938	ACA9505	Cosmopterigidae	Chrysopeleiinae
MAMTN811-13	KX861356	AAG0134	Cosmopterigidae	Chrysopeleiinae
PMNHD1140-15	KX860356	AAG0134	Cosmopterigidae	Chrysopeleiinae
PMNHD1160-15	KX860472	ACA9505	Cosmopterigidae	Chrysopeleiinae
PMNHD1161-15	KX862825	AAG0134	Cosmopterigidae	Chrysopeleiinae
PMNHD1130-15	KX862898	AAG0134	Cosmopterigidae	Chrysopeleiinae
PMNHD1128-15	KX862552	AAG0134	Cosmopterigidae	Chrysopeleiinae
PMNHD1151-15	KX860853	AAG0134	Cosmopterigidae	Chrysopeleiinae
PMNHD1145-15	KX860373	AAG0134	Cosmopterigidae	Chrysopeleiinae
PMNHC158-15	KX861003	AAG0134	Cosmopterigidae	Chrysopeleiinae
PMNHD1018-15	KX862512	AAG0134	Cosmopterigidae	Chrysopeleiinae
MAMTA1496-12	KX862127	ACA9505	Cosmopterigidae	Chrysopeleiinae
PMNHF319-15	KX861870	ACA9505	Cosmopterigidae	Chrysopeleiinae
PMNHD1138-15	KX861572	AAG0134	Cosmopterigidae	Chrysopeleiinae
PMNHC073-15	KX862946	AAG0134	Cosmopterigidae	Chrysopeleiinae
PMNHC076-15	KX862938	AAG0134	Cosmopterigidae	Chrysopeleiinae
PMNHD1150-15	KX860741	AAG0134	Cosmopterigidae	Chrysopeleiinae
PMNHC156-15	KX860940	AAG0134	Cosmopterigidae	Chrysopeleiinae
PMNHC072-15	KX860149	AAG0134	Cosmopterigidae	Chrysopeleiinae
PMNHD1003-15	KX862888	AAG0134	Cosmopterigidae	Chrysopeleiinae
PMNHD1143-15	KX862801	AAG0134	Cosmopterigidae	Chrysopeleiinae
PMNHD1152-15	KX861436	AAG0134	Cosmopterigidae	Chrysopeleiinae
PMNHN425-15	KX862774	AAG0134	Cosmopterigidae	Chrysopeleiinae
PMNHD1154-15	KX862216	ACA9505	Cosmopterigidae	Chrysopeleiinae
PMNHC064-15	KX860843	AAG0134	Cosmopterigidae	Chrysopeleiinae
PMNHD1132-15	KX862599	ACA9505	Cosmopterigidae	Chrysopeleiinae
PMNHD1131-15	KX863118	AAG0134	Cosmopterigidae	Chrysopeleiinae
PMNHD1126-15	KX862834	AAG0134	Cosmopterigidae	Chrysopeleiinae
PMNHD1012-15	KX861535	AAG0134	Cosmopterigidae	Chrysopeleiinae
PMNHD1137-15	KX860281	AAG0134	Cosmopterigidae	Chrysopeleiinae
PMNHD1120-15	KX861393	AAG0134	Cosmopterigidae	Chrysopeleiinae
MAMTP1948-13	KX861717	ACA9505	Cosmopterigidae	Chrysopeleiinae
PMNHC071-15	KX860423	AAG0134	Cosmopterigidae	Chrysopeleiinae
PMNHA555-14	KX861090	ACA9505	Cosmopterigidae	Chrysopeleiinae
PMNHE407-15	KX862004	ACA9505	Cosmopterigidae	Chrysopeleiinae
MAMTN979-13	KX861557	ACA9505	Cosmopterigidae	Chrysopeleiinae
MAMTN981-13	KX860123	ACA9505	Cosmopterigidae	Chrysopeleiinae
MAMTN814-13	KX861119	AAG0134	Cosmopterigidae	Chrysopeleiinae
PMNHD1114-15	KX863006	AAG0134	Cosmopterigidae	Chrysopeleiinae
MAMTN978-13	KX863082	ACA9505	Cosmopterigidae	Chrysopeleiinae
PMNHD1116-15	KX861286	AAG0134	Cosmopterigidae	Chrysopeleiinae
MAMTN818-13	KX861539	AAG0134	Cosmopterigidae	Chrysopeleiinae
MAMTQ404-14	KX860526	ACA9505	Cosmopterigidae	Chrysopeleiinae
PMNHD1153-15	KX862594	ACA9505	Cosmopterigidae	Chrysopeleiinae
PMNHD1158-15	KX862417	AAG0134	Cosmopterigidae	Chrysopeleiinae
PMNHE396-15	KX860869	AAG0134	Cosmopterigidae	Chrysopeleiinae
PMNHC070-15	KX861010	ACA9505	Cosmopterigidae	Chrysopeleiinae
PMNHD1016-15	KX861034	AAG0134	Cosmopterigidae	Chrysopeleiinae
PMNHA552-14	KX863144	AAG0134	Cosmopterigidae	Chrysopeleiinae
PMNHD1142-15	KX862827	AAG0134	Cosmopterigidae	Chrysopeleiinae
MAMTN806-13	KX861556	AAG0134	Cosmopterigidae	Chrysopeleiinae
PMNHN426-15	KX860473	AAG0134	Cosmopterigidae	Chrysopeleiinae
MAMTN975-13	KX861449	ACA9505	Cosmopterigidae	Chrysopeleiinae
PMNHB061-14	KX861144	ABX3349	Cosmopterigidae	Cosmopteriginae	Anatrachyntis	Anatrachyntis simplex
MAMTI701-12	KX862212	ABX8205	Cosmopterigidae	Cosmopteriginae	Labdia	Labdia stibogramma
MAMTH688-12	KX860911	ABX8205	Cosmopterigidae	Cosmopteriginae	Labdia	Labdia stibogramma
MAMTJ1015-12	KX861512	ABX8205	Cosmopterigidae	Cosmopteriginae	Labdia	Labdia stibogramma
MAMTJ1017-12	KX861474	ABX8205	Cosmopterigidae	Cosmopteriginae	Labdia	Labdia stibogramma
MAMTH682-12	KX863260	ABX8205	Cosmopterigidae	Cosmopteriginae	Labdia	Labdia stibogramma
MAMTJ937-12	KX861599	ABX8205	Cosmopterigidae	Cosmopteriginae	Labdia	Labdia stibogramma
MAMTQ219-14	KX863000	ABX8205	Cosmopterigidae	Cosmopteriginae	Labdia	Labdia stibogramma
PMNHC157-15	KX861129	ABX8205	Cosmopterigidae	Cosmopteriginae	Labdia	Labdia stibogramma
MAMTJ927-12	KX861702	ABX8205	Cosmopterigidae	Cosmopteriginae	Labdia	Labdia stibogramma
MAMTJ926-12	KX863179	ABX8205	Cosmopterigidae	Cosmopteriginae	Labdia	Labdia stibogramma
MAMTK574-12	KX862487	ABX8205	Cosmopterigidae	Cosmopteriginae	Labdia	Labdia stibogramma
MAMTJ939-12	KX862645	ABX8205	Cosmopterigidae	Cosmopteriginae	Labdia	Labdia stibogramma
MAMTJ928-12	KX861550	ABX8205	Cosmopterigidae	Cosmopteriginae	Labdia	Labdia stibogramma
PMNHA539-14	KX861193	ABX8205	Cosmopterigidae	Cosmopteriginae	Labdia	Labdia stibogramma
MAMTJ968-12	KX861880	ABX8205	Cosmopterigidae	Cosmopteriginae	Labdia	Labdia stibogramma
PMNHD1009-15	KX862280	ABX8205	Cosmopterigidae	Cosmopteriginae	Labdia	Labdia stibogramma
MAMTP1947-13	KX860404	ABX8205	Cosmopterigidae	Cosmopteriginae	Labdia	Labdia stibogramma
MAMTJ1022-12	KX861997	ABX8205	Cosmopterigidae	Cosmopteriginae	Labdia	Labdia stibogramma
MAMTR079-14	KX860790	ABX8205	Cosmopterigidae	Cosmopteriginae	Labdia	Labdia stibogramma
MAMTJ1020-12	KX861859	ABX8205	Cosmopterigidae	Cosmopteriginae	Labdia	Labdia stibogramma
MAMTI690-12	KX861773	ABX8205	Cosmopterigidae	Cosmopteriginae	Labdia	Labdia stibogramma
MAMTI699-12	KX862043	ABX8205	Cosmopterigidae	Cosmopteriginae	Labdia	Labdia stibogramma
MAMTI714-12	KX860469	ABX8205	Cosmopterigidae	Cosmopteriginae	Labdia	Labdia stibogramma
MAMTI711-12	KX861974	ABX8205	Cosmopterigidae	Cosmopteriginae	Labdia	Labdia stibogramma
MAMTI710-12	KX860269	ABX8205	Cosmopterigidae	Cosmopteriginae	Labdia	Labdia stibogramma
MAMTI706-12	KX862186	ABX8205	Cosmopterigidae	Cosmopteriginae	Labdia	Labdia stibogramma
MAMTI705-12	KX860739	ABX8205	Cosmopterigidae	Cosmopteriginae	Labdia	Labdia stibogramma
MAMTI704-12	KX863134	ABX8205	Cosmopterigidae	Cosmopteriginae	Labdia	Labdia stibogramma
MAMTI698-12	KX863281	ABX8205	Cosmopterigidae	Cosmopteriginae	Labdia	Labdia stibogramma
MAMTI700-12	KX861374	ABX8205	Cosmopterigidae	Cosmopteriginae	Labdia	Labdia stibogramma
MAMTJ993-12	KX863303	ABX8205	Cosmopterigidae	Cosmopteriginae	Labdia	Labdia stibogramma
MAMTH681-12	KX862153	ABX8205	Cosmopterigidae	Cosmopteriginae	Labdia	Labdia stibogramma
MAMTK579-12	KX860663	ABX2833	Cosmopterigidae	Cosmopteriginae
MAMTL606-12	KX860725	ABX2833	Cosmopterigidae	Cosmopteriginae
MAMTH738-12	KX861386	ABX2833	Cosmopterigidae	Cosmopteriginae
MAMTM488-13	KX860935	ABX2833	Cosmopterigidae	Cosmopteriginae
MAMTM487-13	KX862142	ABX2833	Cosmopterigidae	Cosmopteriginae
MAMTM486-13	KX861310	ABX2833	Cosmopterigidae	Cosmopteriginae
MAMTM485-13	KX860551	ABX2833	Cosmopterigidae	Cosmopteriginae
MAMTM483-13	KX862927	ABX2833	Cosmopterigidae	Cosmopteriginae
MAMTM481-13	KX860765	ABX2833	Cosmopterigidae	Cosmopteriginae
MAMTM479-13	KX862583	ABZ9880	Cosmopterigidae	Cosmopteriginae
MAMTM477-13	KX861949	ABZ9880	Cosmopterigidae	Cosmopteriginae
MAMTM476-13	KX860535	ABX2833	Cosmopterigidae	Cosmopteriginae
MAMTM475-13	KX861795	ABZ9880	Cosmopterigidae	Cosmopteriginae
MAMTM474-13	KX861076	ABX2833	Cosmopterigidae	Cosmopteriginae
MAMTM472-13	KX861200	ABX2833	Cosmopterigidae	Cosmopteriginae
MAMTM470-13	KX861926	ABZ9880	Cosmopterigidae	Cosmopteriginae
MAMTM469-13	KX861237	ABZ9880	Cosmopterigidae	Cosmopteriginae
MAMTG328-12	KX861872	ABX2833	Cosmopterigidae	Cosmopteriginae
MAMTM466-13	KX860575	ABZ9880	Cosmopterigidae	Cosmopteriginae
MAMTM358-13	KX862846	ABX2833	Cosmopterigidae	Cosmopteriginae
MAMTM435-13	KX862234	ABX2833	Cosmopterigidae	Cosmopteriginae
MAMTM433-13	KX862325	ABX2833	Cosmopterigidae	Cosmopteriginae
MAMTJ989-12	KX861875	ABX2833	Cosmopterigidae	Cosmopteriginae
MAMTJ990-12	KX862201	ABX2833	Cosmopterigidae	Cosmopteriginae
MAMTJ991-12	KX861328	ABX2833	Cosmopterigidae	Cosmopteriginae
MAMTP2100-14	KX861473	ABX2833	Cosmopterigidae	Cosmopteriginae
MAMTJ992-12	KX860975	ABX2833	Cosmopterigidae	Cosmopteriginae
MAMTJ994-12	KX863297	ABX2833	Cosmopterigidae	Cosmopteriginae
MAMTJ995-12	KX860501	ABX2833	Cosmopterigidae	Cosmopteriginae
MAMTJ997-12	KX861247	ABX2833	Cosmopterigidae	Cosmopteriginae
MAMTJ1000-12	KX861521	ABX2833	Cosmopterigidae	Cosmopteriginae
MAMTJ1018-12	KX862614	ABX2833	Cosmopterigidae	Cosmopteriginae
MAMTI1496-12	KX861955	ABX2833	Cosmopterigidae	Cosmopteriginae
MAMTM360-13	KX860420	ABX2833	Cosmopterigidae	Cosmopteriginae
MAMTQ275-14	KX861295	ABX2833	Cosmopterigidae	Cosmopteriginae
MAMTQ273-14	KX862759	ABX2833	Cosmopterigidae	Cosmopteriginae
MAMTI1492-12	KX860350	ABX2833	Cosmopterigidae	Cosmopteriginae
MAMTI1495-12	KX861208	ABX2833	Cosmopterigidae	Cosmopteriginae
MAMTI1498-12	KX862573	ABX2833	Cosmopterigidae	Cosmopteriginae
PMNHB060-14	KX861858	ABZ9880	Cosmopterigidae	Cosmopteriginae
PMNHB059-14	KX860939	ABZ9880	Cosmopterigidae	Cosmopteriginae
PMNHB058-14	KX862063	ABX2833	Cosmopterigidae	Cosmopteriginae
MAMTM362-13	KX862140	ABX2833	Cosmopterigidae	Cosmopteriginae
MAMTL612-12	KX861430	ABX2833	Cosmopterigidae	Cosmopteriginae
MAMTI1502-12	KX860642	ABX2833	Cosmopterigidae	Cosmopteriginae
MAMTM451-13	KX861980	ABX2833	Cosmopterigidae	Cosmopteriginae
MAMTM366-13	KX860816	ABX2833	Cosmopterigidae	Cosmopteriginae
PMNHA556-14	KX862221	ABX2833	Cosmopterigidae	Cosmopteriginae
PMNHA554-14	KX860141	ABX2833	Cosmopterigidae	Cosmopteriginae
PMNHA553-14	KX860873	ABX2833	Cosmopterigidae	Cosmopteriginae
PMNHA551-14	KX860679	ABX2833	Cosmopterigidae	Cosmopteriginae
MAMTM450-13	KX862131	ABX2833	Cosmopterigidae	Cosmopteriginae
PMNHA548-14	KX861198	ABX2833	Cosmopterigidae	Cosmopteriginae
PMNHA547-14	KX860953	ABX2833	Cosmopterigidae	Cosmopteriginae
PMNHA546-14	KX862262	ABZ9880	Cosmopterigidae	Cosmopteriginae
MAMTM449-13	KX862467	ABX2833	Cosmopterigidae	Cosmopteriginae
MAMTM448-13	KX860237	ABX2833	Cosmopterigidae	Cosmopteriginae
PMNHA538-14	KX860169	ABX2833	Cosmopterigidae	Cosmopteriginae
PMNHA535-14	KX862238	ABX2833	Cosmopterigidae	Cosmopteriginae
PMNHA534-14	KX861263	ABZ9880	Cosmopterigidae	Cosmopteriginae
MAMTM447-13	KX862786	ABX2833	Cosmopterigidae	Cosmopteriginae
MAMTM446-13	KX861455	ABX2833	Cosmopterigidae	Cosmopteriginae
PMNHA531-14	KX863093	ABZ9880	Cosmopterigidae	Cosmopteriginae
PMNHA530-14	KX860673	ABX2833	Cosmopterigidae	Cosmopteriginae
PMNHA529-14	KX863164	ABX2833	Cosmopterigidae	Cosmopteriginae
PMNHA525-14	KX861962	ABX2833	Cosmopterigidae	Cosmopteriginae
MAMTM445-13	KX861133	ABX2833	Cosmopterigidae	Cosmopteriginae
MAMTI1504-12	KX861199	ABX2833	Cosmopterigidae	Cosmopteriginae
PMNHA522-14	KX862950	ABX2833	Cosmopterigidae	Cosmopteriginae
PMNHA521-14	KX861524	ABX2833	Cosmopterigidae	Cosmopteriginae
PMNHA519-14	KX861016	ABX2833	Cosmopterigidae	Cosmopteriginae
PMNHA518-14	KX862023	ABX2833	Cosmopterigidae	Cosmopteriginae
PMNHA517-14	KX860347	ABX2833	Cosmopterigidae	Cosmopteriginae
PMNHA516-14	KX860335	ABX2833	Cosmopterigidae	Cosmopteriginae
PMNHA515-14	KX862693	ABX2833	Cosmopterigidae	Cosmopteriginae
MAMTM444-13	KX862190	ABX2833	Cosmopterigidae	Cosmopteriginae
PMNHA496-14	KX862777	ABX2833	Cosmopterigidae	Cosmopteriginae
MAMTM375-13	KX861540	ABX2833	Cosmopterigidae	Cosmopteriginae
MAMTI1501-12	KX860664	ABX2833	Cosmopterigidae	Cosmopteriginae
MAMTM443-13	KX861211	ABX2833	Cosmopterigidae	Cosmopteriginae
MAMTI1506-12	KX862009	ABX2833	Cosmopterigidae	Cosmopteriginae
MAMTM442-13	KX861898	ABX2833	Cosmopterigidae	Cosmopteriginae
PMNHF316-15	KX860232	ABX2833	Cosmopterigidae	Cosmopteriginae
MAMTM441-13	KX860504	ABX2833	Cosmopterigidae	Cosmopteriginae
PMNHF317-15	KX860916	ABX2833	Cosmopterigidae	Cosmopteriginae
MAMTI1511-12	KX860370	ABX2833	Cosmopterigidae	Cosmopteriginae
MAMTG412-12	KX860554	ABX2833	Cosmopterigidae	Cosmopteriginae
MAMTI1512-12	KX860532	ABX2833	Cosmopterigidae	Cosmopteriginae
MAMTI1516-12	KX861378	ABX2833	Cosmopterigidae	Cosmopteriginae
MAMTM440-13	KX861763	ABX2833	Cosmopterigidae	Cosmopteriginae
MAMTI1520-12	KX862110	ABX2833	Cosmopterigidae	Cosmopteriginae
MAMTM439-13	KX860988	ABX2833	Cosmopterigidae	Cosmopteriginae
MAMTL616-12	KX862991	ABX2833	Cosmopterigidae	Cosmopteriginae
PMNHA536-14	KX861098	ABZ9880	Cosmopterigidae	Cosmopteriginae
MAMTM438-13	KX862703	ABX2833	Cosmopterigidae	Cosmopteriginae
MAMTI1524-12	KX860633	ABX2833	Cosmopterigidae	Cosmopteriginae
MAMTI1526-12	KX860292	ABX2833	Cosmopterigidae	Cosmopteriginae
PMNHF412-15	KX860610	ABX2833	Cosmopterigidae	Cosmopteriginae
MAMTI1527-12	KX861108	ABX2833	Cosmopterigidae	Cosmopteriginae
MAMTI1528-12	KX860786	ABX2833	Cosmopterigidae	Cosmopteriginae
PMNHA537-14	KX861641	ABZ9880	Cosmopterigidae	Cosmopteriginae
MAMTM437-13	KX860464	ABX2833	Cosmopterigidae	Cosmopteriginae
MAMTI715-12	KX861690	ABX2833	Cosmopterigidae	Cosmopteriginae
MAMTI1529-12	KX861267	ABX2833	Cosmopterigidae	Cosmopteriginae
MAMTI1530-12	KX861964	ABX2833	Cosmopterigidae	Cosmopteriginae
MAMTI1532-12	KX863246	ABX2833	Cosmopterigidae	Cosmopteriginae
MAMTI1534-12	KX860434	ABX2833	Cosmopterigidae	Cosmopteriginae
MAMTP2104-14	KX862373	ABX2833	Cosmopterigidae	Cosmopteriginae
MAMTI719-12	KX862585	ABX2833	Cosmopterigidae	Cosmopteriginae
PMNHA520-14	KX863186	ABX2833	Cosmopterigidae	Cosmopteriginae
MAMTP2103-14	KX861472	ABX2833	Cosmopterigidae	Cosmopteriginae
MAMTI725-12	KX860820	ABX2833	Cosmopterigidae	Cosmopteriginae
MAMTM434-13	KX863100	ABX2833	Cosmopterigidae	Cosmopteriginae
MAMTM432-13	KX860964	ABX2833	Cosmopterigidae	Cosmopteriginae
MAMTM431-13	KX860949	ABX2833	Cosmopterigidae	Cosmopteriginae
MAMTM430-13	KX861123	ABX2833	Cosmopterigidae	Cosmopteriginae
MAMTM429-13	KX862754	ABX2833	Cosmopterigidae	Cosmopteriginae
MAMTM428-13	KX862566	ABX2833	Cosmopterigidae	Cosmopteriginae
MAMTL321-12	KX861566	ABX2833	Cosmopterigidae	Cosmopteriginae
MAMTM427-13	KX861014	ABX2833	Cosmopterigidae	Cosmopteriginae
MAMTL322-12	KX862090	ABX2833	Cosmopterigidae	Cosmopteriginae
MAMTL323-12	KX863302	ABX2833	Cosmopterigidae	Cosmopteriginae
MAMTL324-12	KX860452	ABX2833	Cosmopterigidae	Cosmopteriginae
MAMTL325-12	KX862299	ABX2833	Cosmopterigidae	Cosmopteriginae
MAMTL326-12	KX862488	ABX2833	Cosmopterigidae	Cosmopteriginae
MAMTL327-12	KX862580	ABX2833	Cosmopterigidae	Cosmopteriginae
MAMTL328-12	KX860588	ABX2833	Cosmopterigidae	Cosmopteriginae
MAMTL329-12	KX862355	ABX2833	Cosmopterigidae	Cosmopteriginae
MAMTM426-13	KX861876	ABX2833	Cosmopterigidae	Cosmopteriginae
MAMTL330-12	KX861100	ABX2833	Cosmopterigidae	Cosmopteriginae
MAMTM425-13	KX861889	ABX2833	Cosmopterigidae	Cosmopteriginae
MAMTM424-13	KX860288	ABX2833	Cosmopterigidae	Cosmopteriginae
MAMTM423-13	KX862744	ABX2833	Cosmopterigidae	Cosmopteriginae
MAMTI731-12	KX862691	ABX2833	Cosmopterigidae	Cosmopteriginae
MAMTM422-13	KX863099	ABX2833	Cosmopterigidae	Cosmopteriginae
MAMTM421-13	KX863248	ABX2833	Cosmopterigidae	Cosmopteriginae
PMNHD1115-15	KX862785	ABX2833	Cosmopterigidae	Cosmopteriginae
PMNHD1121-15	KX863076	ABX2833	Cosmopterigidae	Cosmopteriginae
PMNHD1123-15	KX862369	ABX2833	Cosmopterigidae	Cosmopteriginae
MAMTH756-12	KX861077	ABX2833	Cosmopterigidae	Cosmopteriginae
MAMTM420-13	KX863115	ABX2833	Cosmopterigidae	Cosmopteriginae
PMNHD1147-15	KX860923	ABX2833	Cosmopterigidae	Cosmopteriginae
MAMTM419-13	KX862675	ABX2833	Cosmopterigidae	Cosmopteriginae
MAMTM418-13	KX862791	ABX2833	Cosmopterigidae	Cosmopteriginae
MAMTM417-13	KX860782	ABX2833	Cosmopterigidae	Cosmopteriginae
MAMTM416-13	KX862903	ABX2833	Cosmopterigidae	Cosmopteriginae
MAMTM415-13	KX860864	ABX2833	Cosmopterigidae	Cosmopteriginae
MAMTM414-13	KX862750	ABX2833	Cosmopterigidae	Cosmopteriginae
MAMTN984-13	KX862877	ABX2833	Cosmopterigidae	Cosmopteriginae
MAMOT2758-12	KX863005	ACA4561	Cosmopterigidae	Cosmopteriginae
MAMOT2762-12	KX862485	ACA4561	Cosmopterigidae	Cosmopteriginae
MAMTM413-13	KX862057	ABX2833	Cosmopterigidae	Cosmopteriginae
MAMTM412-13	KX861616	ABX2833	Cosmopterigidae	Cosmopteriginae
MAMTN983-13	KX860505	ACF8638	Cosmopterigidae	Cosmopteriginae
MAMTM411-13	KX862033	ABX2833	Cosmopterigidae	Cosmopteriginae
MAMTM410-13	KX862250	ABX2833	Cosmopterigidae	Cosmopteriginae
MAMTM409-13	KX860648	ABX2833	Cosmopterigidae	Cosmopteriginae
MAMTM408-13	KX862948	ABX2833	Cosmopterigidae	Cosmopteriginae
MAMTI1500-12	KX860913	ABX2833	Cosmopterigidae	Cosmopteriginae
MAMTJ1023-12	KX861008	ABX2833	Cosmopterigidae	Cosmopteriginae
MAMTM407-13	KX860937	ABX2833	Cosmopterigidae	Cosmopteriginae
MAMTL333-12	KX860449	ABX2833	Cosmopterigidae	Cosmopteriginae
MAMTL334-12	KX863206	ABX2833	Cosmopterigidae	Cosmopteriginae
MAMTL335-12	KX860561	ABX2833	Cosmopterigidae	Cosmopteriginae
MAMTL336-12	KX861464	ABX2833	Cosmopterigidae	Cosmopteriginae
MAMTL338-12	KX862732	ABX2833	Cosmopterigidae	Cosmopteriginae
MAMTL339-12	KX860302	ABX2833	Cosmopterigidae	Cosmopteriginae
MAMTL340-12	KX862813	ABX2833	Cosmopterigidae	Cosmopteriginae
MAMTI1538-12	KX860682	ABX2833	Cosmopterigidae	Cosmopteriginae
MAMTM406-13	KX860947	ABX2833	Cosmopterigidae	Cosmopteriginae
PMNHE408-15	KX862230	ABX2833	Cosmopterigidae	Cosmopteriginae
MAMTM405-13	KX860951	ABX2833	Cosmopterigidae	Cosmopteriginae
MAMTM404-13	KX861228	ABX2833	Cosmopterigidae	Cosmopteriginae
MAMTJ963-12	KX862452	ABX2833	Cosmopterigidae	Cosmopteriginae
MAMTJ965-12	KX863239	ABX2833	Cosmopterigidae	Cosmopteriginae
MAMTJ967-12	KX861747	ABX2833	Cosmopterigidae	Cosmopteriginae
MAMTM403-13	KX862506	ABX2833	Cosmopterigidae	Cosmopteriginae
MAMTJ972-12	KX860128	ABX2833	Cosmopterigidae	Cosmopteriginae
MAMTM402-13	KX860881	ABX2833	Cosmopterigidae	Cosmopteriginae
MAMTM401-13	KX862661	ACF8638	Cosmopterigidae	Cosmopteriginae
MAMTM400-13	KX863014	ABX2833	Cosmopterigidae	Cosmopteriginae
MAMTJ979-12	KX861677	ABX2833	Cosmopterigidae	Cosmopteriginae
MAMTJ982-12	KX861513	ABX2833	Cosmopterigidae	Cosmopteriginae
MAMTM399-13	KX861071	ABX2833	Cosmopterigidae	Cosmopteriginae
MAMTJ984-12	KX862528	ABX2833	Cosmopterigidae	Cosmopteriginae
MAMTJ985-12	KX860200	ABX2833	Cosmopterigidae	Cosmopteriginae
MAMTM398-13	KX861325	ABX2833	Cosmopterigidae	Cosmopteriginae
MAMTM397-13	KX861986	ABX2833	Cosmopterigidae	Cosmopteriginae
MAMTJ987-12	KX862082	ABX2833	Cosmopterigidae	Cosmopteriginae
MAMTJ988-12	KX863165	ABX2833	Cosmopterigidae	Cosmopteriginae
MAMTM490-13	KX862696	ABX2833	Cosmopterigidae	Cosmopteriginae
PMNHB347-15	KX861930	ABX2833	Cosmopterigidae	Cosmopteriginae
MAMTM396-13	KX862451	ABX2833	Cosmopterigidae	Cosmopteriginae
MAMTN974-13	KX861470	ABX2833	Cosmopterigidae	Cosmopteriginae
MAMTM395-13	KX862560	ABX2833	Cosmopterigidae	Cosmopteriginae
MAMTP1945-13	KX862149	ABX2833	Cosmopterigidae	Cosmopteriginae
MAMTP1946-13	KX861221	ABX2833	Cosmopterigidae	Cosmopteriginae
MAMTM394-13	KX861879	ABX2833	Cosmopterigidae	Cosmopteriginae
MAMTN972-13	KX862336	ABX2833	Cosmopterigidae	Cosmopteriginae
MAMTM458-13	KX862798	ABX2833	Cosmopterigidae	Cosmopteriginae
MAMTP1953-13	KX862107	ABX2833	Cosmopterigidae	Cosmopteriginae
MAMTP1954-13	KX862915	ABX2833	Cosmopterigidae	Cosmopteriginae
MAMTP1955-13	KX861611	ABX2833	Cosmopterigidae	Cosmopteriginae
MAMTP1957-13	KX862666	ABX2833	Cosmopterigidae	Cosmopteriginae
MAMTM457-13	KX863168	ABX2833	Cosmopterigidae	Cosmopteriginae
MAMTJ998-12	KX861039	ABX2833	Cosmopterigidae	Cosmopteriginae
MAMTJ1014-12	KX860632	ABX2833	Cosmopterigidae	Cosmopteriginae
PMNHB348-15	KX862165	ABX2833	Cosmopterigidae	Cosmopteriginae
MAMTI743-12	KX862147	ABX2833	Cosmopterigidae	Cosmopteriginae
MAMTM393-13	KX862224	ABX2833	Cosmopterigidae	Cosmopteriginae
MAMTM392-13	KX860803	ABX2833	Cosmopterigidae	Cosmopteriginae
MAMTM391-13	KX862503	ABX2833	Cosmopterigidae	Cosmopteriginae
MAMTM390-13	KX862233	ABX2833	Cosmopterigidae	Cosmopteriginae
MAMTM456-13	KX860677	ABX2833	Cosmopterigidae	Cosmopteriginae
MAMTM389-13	KX860446	ABX2833	Cosmopterigidae	Cosmopteriginae
MAMTM388-13	KX862965	ABX2833	Cosmopterigidae	Cosmopteriginae
MAMTM455-13	KX861965	ABX2833	Cosmopterigidae	Cosmopteriginae
MAMTM387-13	KX860437	ABX2833	Cosmopterigidae	Cosmopteriginae
MAMTM386-13	KX861173	ABX2833	Cosmopterigidae	Cosmopteriginae
MAMTM385-13	KX860594	ABX2833	Cosmopterigidae	Cosmopteriginae
MAMTK577-12	KX860638	ABX2833	Cosmopterigidae	Cosmopteriginae
PMNHD1015-15	KX860478	ABX2833	Cosmopterigidae	Cosmopteriginae
MAMTO266-13	KX862548	ABX2833	Cosmopterigidae	Cosmopteriginae
MAMTJ1019-12	KX863178	ABX2833	Cosmopterigidae	Cosmopteriginae
MAMTI1503-12	KX861025	ABX2833	Cosmopterigidae	Cosmopteriginae
MAMTM384-13	KX860147	ABX2833	Cosmopterigidae	Cosmopteriginae
MAMTM383-13	KX862782	ABX2833	Cosmopterigidae	Cosmopteriginae
MAMTM382-13	KX860538	ABX2833	Cosmopterigidae	Cosmopteriginae
PMNHD1162-15	KX860254	ACW8654	Cosmopterigidae	Cosmopteriginae
MAMTN801-13	KX862096	ABX2833	Cosmopterigidae	Cosmopteriginae
MAMTI729-12	KX862132	ABX2833	Cosmopterigidae	Cosmopteriginae
MAMTI728-12	KX862639	ABX2833	Cosmopterigidae	Cosmopteriginae
MAMTI727-12	KX862677	ABX2833	Cosmopterigidae	Cosmopteriginae
MAMTI726-12	KX862407	ABX2833	Cosmopterigidae	Cosmopteriginae
MAMTI723-12	KX860809	ABX2833	Cosmopterigidae	Cosmopteriginae
MAMTI722-12	KX860671	ABX2833	Cosmopterigidae	Cosmopteriginae
MAMTI721-12	KX862631	ABX2833	Cosmopterigidae	Cosmopteriginae
MAMTI720-12	KX861954	ABX2833	Cosmopterigidae	Cosmopteriginae
MAMTM381-13	KX862324	ABZ9880	Cosmopterigidae	Cosmopteriginae
MAMTI718-12	KX861081	ABX2833	Cosmopterigidae	Cosmopteriginae
MAMTN804-13	KX861560	ABX2833	Cosmopterigidae	Cosmopteriginae
MAMTI716-12	KX862535	ABX2833	Cosmopterigidae	Cosmopteriginae
MAMTI712-12	KX862477	ABX2833	Cosmopterigidae	Cosmopteriginae
MAMTM380-13	KX861070	ABX2833	Cosmopterigidae	Cosmopteriginae
MAMTI708-12	KX861318	ABX2833	Cosmopterigidae	Cosmopteriginae
MAMTM379-13	KX862616	ABX2833	Cosmopterigidae	Cosmopteriginae
MAMTN805-13	KX862159	ABX2833	Cosmopterigidae	Cosmopteriginae
MAMTN807-13	KX861141	ABX2833	Cosmopterigidae	Cosmopteriginae
MAMTM378-13	KX862729	ABX2833	Cosmopterigidae	Cosmopteriginae
MAMTI737-12	KX863150	ABX2833	Cosmopterigidae	Cosmopteriginae
PMNHD1141-15	KX862366	ABX2833	Cosmopterigidae	Cosmopteriginae
MAMTN810-13	KX862044	ABX2833	Cosmopterigidae	Cosmopteriginae
MAMTL613-12	KX860289	ABX2833	Cosmopterigidae	Cosmopteriginae
MAMTM377-13	KX861942	ABX2833	Cosmopterigidae	Cosmopteriginae
MAMTM376-13	KX861012	ABX2833	Cosmopterigidae	Cosmopteriginae
MAMTM374-13	KX861734	ABX2833	Cosmopterigidae	Cosmopteriginae
MAMTM372-13	KX861240	ABX2833	Cosmopterigidae	Cosmopteriginae
MAMTM371-13	KX861043	ABX2833	Cosmopterigidae	Cosmopteriginae
MAMTM370-13	KX860720	ABX2833	Cosmopterigidae	Cosmopteriginae
MAMTM369-13	KX862380	ABX2833	Cosmopterigidae	Cosmopteriginae
MAMTM368-13	KX862668	ABX2833	Cosmopterigidae	Cosmopteriginae
MAMTM367-13	KX861587	ABX2833	Cosmopterigidae	Cosmopteriginae
MAMTM365-13	KX861480	ABX2833	Cosmopterigidae	Cosmopteriginae
MAMOT3519-13	KX862952	ACJ0314	Cosmopterigidae	Cosmopteriginae
MAMOT3518-13	KX862042	ACJ0314	Cosmopterigidae	Cosmopteriginae
PMNHA527-14	KX861567	ABX2833	Cosmopterigidae	Cosmopteriginae
MAMTM364-13	KX860668	ABX2833	Cosmopterigidae	Cosmopteriginae
MAMTM363-13	KX863032	ABX2833	Cosmopterigidae	Cosmopteriginae
MAMTQ234-14	KX860324	ABX2833	Cosmopterigidae	Cosmopteriginae
MAMTQ236-14	KX860899	ABX2833	Cosmopterigidae	Cosmopteriginae
MAMTL611-12	KX861514	ABX2833	Cosmopterigidae	Cosmopteriginae
PMNHD1144-15	KX861353	ABX2833	Cosmopterigidae	Cosmopteriginae
MAMTM361-13	KX860413	ABX2833	Cosmopterigidae	Cosmopteriginae
MAMTL609-12	KX861354	ABX2833	Cosmopterigidae	Cosmopteriginae
MAMTL608-12	KX861223	ABX2833	Cosmopterigidae	Cosmopteriginae
MAMTL607-12	KX860665	ABX2833	Cosmopterigidae	Cosmopteriginae
MAMTM357-13	KX860298	ABX2833	Cosmopterigidae	Cosmopteriginae
MAMTM359-13	KX862570	ABX2833	Cosmopterigidae	Cosmopteriginae
MAMTJ986-12	KX861329	ABX2833	Cosmopterigidae	Cosmopteriginae
MAMTH737-12	KX860447	ABX2833	Cosmopterigidae	Cosmopteriginae
MAMTJ983-12	KX862247	ABX2833	Cosmopterigidae	Cosmopteriginae
MAMTH740-12	KX862049	ABX2833	Cosmopterigidae	Cosmopteriginae
MAMTM373-13	KX861603	ABZ9880	Cosmopterigidae	Cosmopteriginae
MAMTH741-12	KX861844	ABX2833	Cosmopterigidae	Cosmopteriginae
MAMTJ981-12	KX862192	ABX2833	Cosmopterigidae	Cosmopteriginae
MAMTH689-12	KX862992	ABX2833	Cosmopterigidae	Cosmopteriginae
MAMTJ980-12	KX861749	ABX2833	Cosmopterigidae	Cosmopteriginae
MAMTH742-12	KX862211	ABX2833	Cosmopterigidae	Cosmopteriginae
MAMTN796-13	KX863285	ABZ9880	Cosmopterigidae	Cosmopteriginae
MAMTN800-13	KX860512	ABZ9880	Cosmopterigidae	Cosmopteriginae
MAMTN803-13	KX862229	ABX2833	Cosmopterigidae	Cosmopteriginae
MAMTJ978-12	KX863021	ABX2833	Cosmopterigidae	Cosmopteriginae
MAMTM436-13	KX861331	ABX2833	Cosmopterigidae	Cosmopteriginae
MAMTN808-13	KX861612	ABX2833	Cosmopterigidae	Cosmopteriginae
MAMTN809-13	KX862106	ABX2833	Cosmopterigidae	Cosmopteriginae
MAMTN812-13	KX861408	ABX2833	Cosmopterigidae	Cosmopteriginae
MAMTN813-13	KX861279	ABX2833	Cosmopterigidae	Cosmopteriginae
MAMTL332-12	KX860126	ABX2833	Cosmopterigidae	Cosmopteriginae
MAMTN815-13	KX861732	ABX2833	Cosmopterigidae	Cosmopteriginae
MAMTJ977-12	KX860883	ABX2833	Cosmopterigidae	Cosmopteriginae
MAMTN816-13	KX861957	ABX2833	Cosmopterigidae	Cosmopteriginae
MAMTJ975-12	KX861069	ABX2833	Cosmopterigidae	Cosmopteriginae
MAMTK584-12	KX860415	ABX2833	Cosmopterigidae	Cosmopteriginae
MAMTI1537-12	KX860871	ABX2833	Cosmopterigidae	Cosmopteriginae
MAMTJ973-12	KX861937	ABX2833	Cosmopterigidae	Cosmopteriginae
MAMTL320-12	KX861099	ABX2833	Cosmopterigidae	Cosmopteriginae
MAMTN973-13	KX861214	ABX2833	Cosmopterigidae	Cosmopteriginae
MAMTI1491-12	KX860162	ABX2833	Cosmopterigidae	Cosmopteriginae
MAMTI1535-12	KX861297	ABX2833	Cosmopterigidae	Cosmopteriginae
MAMTM465-13	KX860779	ABZ9880	Cosmopterigidae	Cosmopteriginae
MAMTJ996-12	KX863283	ABX2833	Cosmopterigidae	Cosmopteriginae
MAMTM484-13	KX862323	ABX2833	Cosmopterigidae	Cosmopteriginae
MAMTI730-12	KX860736	ABX2833	Cosmopterigidae	Cosmopteriginae
MAMTI1493-12	KX863153	ABX2833	Cosmopterigidae	Cosmopteriginae
MAMTI732-12	KX863322	ABX2833	Cosmopterigidae	Cosmopteriginae
MAMTJ966-12	KX861084	ABX2833	Cosmopterigidae	Cosmopteriginae
MAMTK573-12	KX861391	ABX2833	Cosmopterigidae	Cosmopteriginae
MAMTJ964-12	KX863003	ABX2833	Cosmopterigidae	Cosmopteriginae
MAMTK575-12	KX862339	ABZ9880	Cosmopterigidae	Cosmopteriginae
MAMTK576-12	KX860492	ABX2833	Cosmopterigidae	Cosmopteriginae
MAMTI733-12	KX861257	ABX2833	Cosmopterigidae	Cosmopteriginae
MAMTI734-12	KX862007	ABX2833	Cosmopterigidae	Cosmopteriginae
MAMTK580-12	KX860752	ABX2833	Cosmopterigidae	Cosmopteriginae
MAMTK581-12	KX861628	ABX2833	Cosmopterigidae	Cosmopteriginae
MAMTK582-12	KX861669	ABX2833	Cosmopterigidae	Cosmopteriginae
MAMTK583-12	KX861150	ABX2833	Cosmopterigidae	Cosmopteriginae
MAMTK585-12	KX863123	ABX2833	Cosmopterigidae	Cosmopteriginae
MAMTI735-12	KX861787	ABX2833	Cosmopterigidae	Cosmopteriginae
MAMTK586-12	KX861671	ABX2833	Cosmopterigidae	Cosmopteriginae
MAMTK588-12	KX860619	ABX2833	Cosmopterigidae	Cosmopteriginae
MAMTK589-12	KX862773	ABZ9880	Cosmopterigidae	Cosmopteriginae
MAMTI736-12	KX863251	ABX2833	Cosmopterigidae	Cosmopteriginae
MAMTI738-12	KX862695	ABX2833	Cosmopterigidae	Cosmopteriginae
MAMTI740-12	KX862331	ABX2833	Cosmopterigidae	Cosmopteriginae
MAMTI742-12	KX860781	ABX2833	Cosmopterigidae	Cosmopteriginae
MAMTI744-12	KX862466	ABX2833	Cosmopterigidae	Cosmopteriginae
MAMTI745-12	KX863267	ABX2833	Cosmopterigidae	Cosmopteriginae
MAMTI746-12	KX861061	ABX2833	Cosmopterigidae	Cosmopteriginae
MAMTI1540-12	KX860299	ABX2833	Cosmopterigidae	Cosmopteriginae
MAMTI1536-12	KX862775	ABX2833	Cosmopterigidae	Cosmopteriginae
MAMTI1533-12	KX860732	ABX2833	Cosmopterigidae	Cosmopteriginae
MAMTI1531-12	KX861665	ABX2833	Cosmopterigidae	Cosmopteriginae
MAMTI1523-12	KX861895	ABX2833	Cosmopterigidae	Cosmopteriginae
MAMTI1522-12	KX862746	ABX2833	Cosmopterigidae	Cosmopteriginae
MAMTJ1021-12	KX862402	ABX2833	Cosmopterigidae	Cosmopteriginae
MAMTN982-13	KX862699	ABX2833	Cosmopterigidae	Cosmopteriginae
MAMTI1521-12	KX861921	ABX2833	Cosmopterigidae	Cosmopteriginae
MAMTN817-13	KX861445	ABX2833	Cosmopterigidae	Cosmopteriginae
MAMTI1497-12	KX861990	ABX2833	Cosmopterigidae	Cosmopteriginae
MAMTI1519-12	KX861624	ABX2833	Cosmopterigidae	Cosmopteriginae
MAMTN793-13	KX861299	ABZ9880	Cosmopterigidae	Cosmopteriginae
MAMTI1518-12	KX861317	ABX2833	Cosmopterigidae	Cosmopteriginae
MAMTI1517-12	KX863080	ABX2833	Cosmopterigidae	Cosmopteriginae
MAMTI1515-12	KX861636	ABX2833	Cosmopterigidae	Cosmopteriginae
MAMTI1499-12	KX860826	ABX2833	Cosmopterigidae	Cosmopteriginae
MAMTI1513-12	KX860345	ABX2833	Cosmopterigidae	Cosmopteriginae
MAMTI1510-12	KX861364	ABX2833	Cosmopterigidae	Cosmopteriginae
PMNHC077-15	KX862527	ABZ9880	Cosmopterigidae	Cosmopteriginae
MAMTI1509-12	KX861744	ABX2833	Cosmopterigidae	Cosmopteriginae
PMNHA524-14	KX860176	ABX2833	Cosmopterigidae	Cosmopteriginae
MAMTI1507-12	KX861689	ABX2833	Cosmopterigidae	Cosmopteriginae
MAMTG919-12	KX863113	ABX2833	Cosmopterigidae	Cosmopteriginae
MAMTG920-12	KX861037	ABX2833	Cosmopterigidae	Cosmopteriginae
MAMTI1508-12	KX860876	ABX2833	Cosmopterigidae	Cosmopteriginae
PMNHD1133-15	KX862006	ABY2856	Cosmopterigidae
PMNHF411-15	KX862641	ACP4077	Cosmopterigidae
MAMTH686-12	KX861505	ABY2856	Cosmopterigidae
MAMTH687-12	KX861337	ABY2856	Cosmopterigidae
MAMTV138-14	KX862931	ACP5378	Cosmopterigidae
PMNHE409-15	KX862860	ACP4077	Cosmopterigidae
PMNHE403-15	KX861646	ACP4077	Cosmopterigidae
PMNHE401-15	KX862809	ACP4077	Cosmopterigidae
MAMTF1396-12	KX862210	ABY2856	Cosmopterigidae
PMNHD1122-15	KX860202	ACP4077	Cosmopterigidae
PMNHE393-15	KX860952	ACP4077	Cosmopterigidae
MAMTI1514-12	KX861442	ABY2856	Cosmopterigidae
PMNHD1156-15	KX862686	ABY2856	Cosmopterigidae
PMNHD1136-15	KX862016	ACP4077	Cosmopterigidae
MAMTG921-12	KX861040	ABY2856	Cosmopterigidae
MAMTH739-12	KX861248	ABY2856	Cosmopterigidae
PMNHE405-15	KX862346	ACP4077	Cosmopterigidae
MAMTI1505-12	KX861022	ABY2856	Cosmopterigidae
PMNHD1127-15	KX860889	ACW9367	Cosmopterigidae
MAMTH683-12	KX861756	ABY2856	Cosmopterigidae
MAMTS227-14	KX862663	ACP4077	Cosmopterigidae
MAMOT2224-12	KX860608	AAN8802	Cossidae	Catoptinae	Catopta
MAMOT2142-12	KX862737	AAN8802	Cossidae	Catoptinae	Catopta
MAMOT2226-12	KX862084	AAN8802	Cossidae	Catoptinae	Catopta
MAMOT261-10	HQ990959	AAN8802	Cossidae	Catoptinae	Catopta
MAMOT3586-13	KX863012	AAN8802	Cossidae	Catoptinae	Catopta
MAMOT3553-13	KX863198	AAN8802	Cossidae	Catoptinae	Catopta
MAMOT2225-12	KX863242	AAN8802	Cossidae	Catoptinae	Catopta
MAMOT1708-12	KX860954	ABX4865	Cossidae	Cossinae	Holcocerus
MAMOT1710-12	KX862572	ABX4865	Cossidae	Cossinae	Holcocerus
MAMOT1711-12	KX861977	ABX4865	Cossidae	Cossinae	Holcocerus
MAMOT1712-12	KX863034	ABX4865	Cossidae	Cossinae	Holcocerus
MAMOT1713-12	KX861684	ABX4865	Cossidae	Cossinae	Holcocerus
MAMOT1714-12	KX862003		Cossidae	Cossinae	Holcocerus
MAMOT1709-12	KX863339	ABX4865	Cossidae	Cossinae	Holcocerus
MAMOT1674-12	KX861536	AAN7317	Cossidae	Cossinae
MAMOT3667-13	KX862171	ACI9255	Cossidae	Cossinae
MAMOT3712-13	KX860366	ACI9255	Cossidae	Cossinae
MAMOT1567-12	KX863069	ABX1214	Cossidae	Cossinae
MAMOT1566-12	KX860441	ABX1214	Cossidae	Cossinae
MAMOT1456-12	KX862850	ABX1214	Cossidae	Cossinae
MAMOT1568-12	KX860481	ABX1214	Cossidae	Cossinae
MAMOT1457-12	KX862305	ABX1214	Cossidae	Cossinae
MAMOT3689-13	KX861509	ACI9255	Cossidae	Cossinae
MAMOT1287-11	KX862152	AAZ4595	Cossidae	Cossinae
MAMOT1290-11	KX862776	AAZ4595	Cossidae	Cossinae
MAMOT1459-12	KX860231	ABX1214	Cossidae	Cossinae
MAMOT3587-13	KX860480	ACI9255	Cossidae	Cossinae
MAMOT3595-13	KX862736	ACI9255	Cossidae	Cossinae
MAMOT3655-13	KX860571	ACI9255	Cossidae	Cossinae
MAMOT2821-12	KX861097	ACB6484	Cossidae	Cossinae
MAMOT1458-12	KX860517	ABX1214	Cossidae	Cossinae
MAMOT3661-13	KX860510	ACI9255	Cossidae	Cossinae
MAMOT1462-12	KX862792	AAN7317	Cossidae	Cossinae
MAMOT585-10	HQ991272	AAN7317	Cossidae	Cossinae
MAMOT3671-13	KX861728	ACI9255	Cossidae	Cossinae
MAMOT1630-12	KX861709	ACE7024	Cossidae	Zeuzerinae	Zeuzera
MAMOT3026-12	KX861125	ACF0354	Cossidae	Zeuzerinae	Zeuzera
MAMOT3025-12	KX860327	ACF0354	Cossidae	Zeuzerinae	Zeuzera
MAMOT3024-12	KX860870	ACF0354	Cossidae	Zeuzerinae	Zeuzera
MAMOT434-10	HQ991127	AAN7309	Cossidae	Zeuzerinae
MAMOT435-10	HQ991128	AAN7309	Cossidae	Zeuzerinae
MAMOT1798-12	KX860312	ACA2427	Cossidae	Zeuzerinae
MAMOT1797-12	KX862664	ACA2427	Cossidae	Zeuzerinae
MAMOT1803-12	KX862459	ACA2427	Cossidae	Zeuzerinae
MAMOT1808-12	KX860557	ACA2426	Cossidae	Zeuzerinae
MAMOT1809-12	KX862046	ACA2658	Cossidae	Zeuzerinae
MAMOT3910-13	KX861999	AAN7309	Cossidae	Zeuzerinae
MAMOT1807-12	KX862790	ACA2411	Cossidae	Zeuzerinae
MAMOT1805-12	KX862764	ACA2427	Cossidae	Zeuzerinae
MAMOT1795-12	KX862470	ACA2426	Cossidae	Zeuzerinae
MAMOT1806-12	KX860603	ACA2427	Cossidae	Zeuzerinae
MAMOT1793-12	KX860260	ACA2427	Cossidae	Zeuzerinae
MAMOT1792-12	KX863272	ACA2411	Cossidae	Zeuzerinae
MAMOT1794-12	KX862384	ACA2426	Cossidae	Zeuzerinae
MAMOT1796-12	KX861802	ACA2426	Cossidae	Zeuzerinae
MAMOT1804-12	KX862520	ACA2427	Cossidae	Zeuzerinae
MAMOT1800-12	KX861827	ACA2427	Cossidae	Zeuzerinae
MAMOT1802-12	KX861000	ACA2427	Cossidae	Zeuzerinae
MAMOT2227-12	KX860209	AAN8802	Cossidae
MAMOT821-10	JF858011	AAF2876	Crambidae	Acentropinae	Elophila	Elophila difflualis
MAMOT3465-13	KX863140	ACB6733	Crambidae	Acentropinae	Eoophyla
MAMOT3373-13	KX862531	ACB6733	Crambidae	Acentropinae	Eoophyla
MAMOT2955-12	KX860140	ACB6733	Crambidae	Acentropinae	Eoophyla
MAMOT655-10	HQ991340	AAJ0417	Crambidae	Crambinae	Chilo	Chilo infuscatellus
MAIMB232-09	GU682013	AAJ0417	Crambidae	Crambinae	Chilo	Chilo infuscatellus
MAMOT648-10	HQ991333	AAJ0417	Crambidae	Crambinae	Chilo	Chilo infuscatellus
MAIMB231-09	GU682015	AAJ0417	Crambidae	Crambinae	Chilo	Chilo infuscatellus
MAMOT576-10	HQ991264	AAJ0417	Crambidae	Crambinae	Chilo	Chilo infuscatellus
MAMOT325-10	HQ991020	AAN5677	Crambidae	Crambinae	Chilo	Chilo partellus
MAMOT528-10	HQ991218	AAN5677	Crambidae	Crambinae	Chilo	Chilo partellus
MAMOT201-10	HQ990907	AAN5677	Crambidae	Crambinae	Chilo	Chilo partellus
MAMOT202-10	HQ990908	AAN5677	Crambidae	Crambinae	Chilo	Chilo partellus
MAMOT222-10	HQ990927	AAN5677	Crambidae	Crambinae	Chilo	Chilo partellus
MAMOT598-10	HQ991285	AAN5677	Crambidae	Crambinae	Chilo	Chilo partellus
MAMOT654-10	HQ991339	AAN5677	Crambidae	Crambinae	Chilo	Chilo partellus
MAMOT575-10	HQ991263	AAN5677	Crambidae	Crambinae	Chilo	Chilo partellus
MAMOT199-10	HQ990905	AAN5677	Crambidae	Crambinae	Chilo	Chilo partellus
MAMOT482-10	HQ991174	AAN5677	Crambidae	Crambinae	Chilo	Chilo partellus
MAMOT580-10	HQ991268	AAN5677	Crambidae	Crambinae	Chilo	Chilo partellus
MAMOT599-10	HQ991286	AAN5677	Crambidae	Crambinae	Chilo	Chilo partellus
MAMOT326-10	HQ991021	AAN5677	Crambidae	Crambinae	Chilo	Chilo partellus
MAMOT198-10	HQ990904	AAN5677	Crambidae	Crambinae	Chilo	Chilo partellus
MAMOT221-10	HQ990926	AAN5677	Crambidae	Crambinae	Chilo	Chilo partellus
MAMOT512-10	HQ991202	AAN5677	Crambidae	Crambinae	Chilo	Chilo partellus
MAMOT529-10	HQ991219	AAN5677	Crambidae	Crambinae	Chilo	Chilo partellus
MAMOT736-10	HQ991418	AAA5671	Crambidae	Crambinae	Euchromius	Euchromius ocellea
MAMOT1247-11	KX860186	AAA5671	Crambidae	Crambinae	Euchromius	Euchromius ocellea
MAMOT1077-11	KX862036	AAA5671	Crambidae	Crambinae	Euchromius	Euchromius ocellea
MAMOT740-10	HQ991422	AAA5671	Crambidae	Crambinae	Euchromius	Euchromius ocellea
MAMOT2747-12	KX862089	AAA5671	Crambidae	Crambinae	Euchromius	Euchromius ocellea
MAMOT3057-13	KX861733	AAA5671	Crambidae	Crambinae	Euchromius	Euchromius ocellea
MAMOT3507-13	KX862692	AAA5671	Crambidae	Crambinae	Euchromius	Euchromius ocellea
MAMOT741-10	HQ991423	AAA5671	Crambidae	Crambinae	Euchromius	Euchromius ocellea
PMNHB040-14	KX860465	AAA5671	Crambidae	Crambinae	Euchromius	Euchromius ocellea
MAMOT1244-11	KX862173	AAA5671	Crambidae	Crambinae	Euchromius	Euchromius ocellea
MAMOT1243-11	KX862053	AAA5671	Crambidae	Crambinae	Euchromius	Euchromius ocellea
MAMOT1245-11	KX862143	AAA5671	Crambidae	Crambinae	Euchromius	Euchromius ocellea
MAMOT1246-11	KX863342	AAA5671	Crambidae	Crambinae	Euchromius	Euchromius ocellea
MAMOT1225-11	KX860540	AAA5671	Crambidae	Crambinae	Euchromius	Euchromius ocellea
PMNHI155-15	KX861395	AAA5671	Crambidae	Crambinae	Euchromius	Euchromius ocellea
MAMOT737-10	HQ991419	AAA5671	Crambidae	Crambinae	Euchromius	Euchromius ocellea
PMNHA038-14	KX860795	AAA5671	Crambidae	Crambinae	Euchromius	Euchromius ocellea
MAMOT3803-13	KX860941	AAX8047	Crambidae	Crambinae	Euchromius	Euchromius ramburiellus
MAMOT3812-13	KX862567	AAX8047	Crambidae	Crambinae	Euchromius	Euchromius ramburiellus
MAMOT3128-13	KX861758	ACH1352	Crambidae	Cybalomiinae	Prochoristis
MAMOT3736-13	KX863262	ACI9355	Crambidae	Cybalomiinae	Thyridiphora
MAMOT3775-13	KX863054	ACI9355	Crambidae	Cybalomiinae	Thyridiphora
MAMOT3742-13	KX863241	ACI9355	Crambidae	Cybalomiinae	Thyridiphora
MAMOT3773-13	KX861093	ACI9355	Crambidae	Cybalomiinae	Thyridiphora
MAMOT3777-13	KX862892	ACI9355	Crambidae	Cybalomiinae	Thyridiphora
MAMOT3771-13	KX861338	ACI9355	Crambidae	Cybalomiinae	Thyridiphora
MAMOT3739-13	KX861392	ACI9355	Crambidae	Cybalomiinae	Thyridiphora
MAMOT3758-13	KX860599	ACI9355	Crambidae	Cybalomiinae	Thyridiphora
MAMOT3776-13	KX860764	ACI9355	Crambidae	Cybalomiinae	Thyridiphora
MAMOT3772-13	KX860194	ACI9355	Crambidae	Cybalomiinae	Thyridiphora
MAMOT3737-13	KX860970	ACI9355	Crambidae	Cybalomiinae	Thyridiphora
MAMOT3763-13	KX860690	ACI9355	Crambidae	Cybalomiinae	Thyridiphora
MAMOT3744-13	KX860178	ACI9355	Crambidae	Cybalomiinae	Thyridiphora
MAMOT1257-11	KX860886	AAN4968	Crambidae	Glaphyriinae	Evergestis
MAMOT091-10	HQ990811	AAN4968	Crambidae	Glaphyriinae	Evergestis
MAMOT639-10	HQ991324	AAN4968	Crambidae	Glaphyriinae	Evergestis
MAMOT572-10	HQ991260	AAN4968	Crambidae	Glaphyriinae	Evergestis
MAMOT1621-12	KX860767	AAN7323	Crambidae	Odontiinae	Aporodes	Aporodes floralis
MAMOT1622-12	KX860428	AAN7323	Crambidae	Odontiinae	Aporodes	Aporodes floralis
MAMOT1623-12	KX860928	AAN7323	Crambidae	Odontiinae	Aporodes	Aporodes floralis
MAMOT1619-12	KX862941	AAN7323	Crambidae	Odontiinae	Aporodes	Aporodes floralis
MAMOT1624-12	KX862960	AAN7323	Crambidae	Odontiinae	Aporodes	Aporodes floralis
MAMOT665-10	HQ991350	AAN7323	Crambidae	Odontiinae	Aporodes	Aporodes floralis
PMNHD1299-15	KX863277	AAN7323	Crambidae	Odontiinae	Aporodes	Aporodes floralis
MAMOT2719-12	KX860552	AAZ7128	Crambidae	Odontiinae	Autocharis	Autocharis fessalis
MAMOT2715-12	KX862721	AAZ7128	Crambidae	Odontiinae	Autocharis	Autocharis fessalis
MAMOT2717-12	KX861961	AAZ7128	Crambidae	Odontiinae	Autocharis	Autocharis fessalis
MAMOT2716-12	KX861241	AAZ7128	Crambidae	Odontiinae	Autocharis	Autocharis fessalis
PMNHF314-15	KX861482	AAZ7128	Crambidae	Odontiinae	Autocharis	Autocharis fessalis
MAMOT2720-12	KX862601	AAZ7128	Crambidae	Odontiinae	Autocharis	Autocharis fessalis
MAMOT2718-12	KX861707	AAZ7128	Crambidae	Odontiinae	Autocharis	Autocharis fessalis
MAMOT3816-13	KX862300	ABY1723	Crambidae	Odontiinae	Tegostoma
MAMOT3442-13	KX863275	AAH4446	Crambidae	Pyraustinae	Achyra	Achyra coelatalis
MAMOT3510-13	KX863326	AAH4446	Crambidae	Pyraustinae	Achyra	Achyra coelatalis
MAMOT3246-13	KX862671	ACI9284	Crambidae	Pyraustinae	Anania
MAMOT089-10	HQ990809	AAN8760	Crambidae	Pyraustinae	Anania
MAMOT3251-13	KX862028	AAN7310	Crambidae	Pyraustinae	Circobotys
MAMOT3823-13	KX860544	AAN7310	Crambidae	Pyraustinae	Circobotys
MAMOT3308-13	KX861909	AAN7310	Crambidae	Pyraustinae	Circobotys
MAMOT480-10	HQ991172	AAN7310	Crambidae	Pyraustinae	Circobotys
MAMOT3537-13	KX860364	AAN7310	Crambidae	Pyraustinae	Circobotys
MAMOT479-10	HQ991171	AAN7310	Crambidae	Pyraustinae	Circobotys
MAMOT3304-13	KX860686	AAN7310	Crambidae	Pyraustinae	Circobotys
MAMOT3300-13	KX862298	AAN7310	Crambidae	Pyraustinae	Circobotys
MAMOT3264-13	KX862817	AAN7310	Crambidae	Pyraustinae	Circobotys
MAMOT3237-13	KX861799	AAN7310	Crambidae	Pyraustinae	Circobotys
MAMOT3331-13	KX862943	AAN7310	Crambidae	Pyraustinae	Circobotys
MAMOT478-10	HQ991170	AAN7310	Crambidae	Pyraustinae	Circobotys
MAMOT3029-12	KX861075	ACB7133	Crambidae	Pyraustinae	Crypsiptya
MAMOT3386-13	KX861220	AAL4640	Crambidae	Pyraustinae	Euclasta	Euclasta maceratalis
MAMOT1110-11	KX861059	AAW0503	Crambidae	Pyraustinae	Isocentris
MAMOT3028-12	KX863175	AAD0320	Crambidae	Pyraustinae	Lamprophaia	Lamprophaia ablactalis
MAMOT3023-12	KX862563	AAD0320	Crambidae	Pyraustinae	Lamprophaia	Lamprophaia ablactalis
MAMOT422-10	HQ991115	AAE2250	Crambidae	Pyraustinae	Loxostege	Loxostege nudalis
MAMOT3792-13	KX863261	AAE2250	Crambidae	Pyraustinae	Loxostege	Loxostege nudalis
MAMOT3783-13	KX860275	AAE2250	Crambidae	Pyraustinae	Loxostege	Loxostege nudalis
MAMOT711-10	HQ991395	AAE2250	Crambidae	Pyraustinae	Loxostege	Loxostege nudalis
MAMOT731-10	HQ991414	AAE2250	Crambidae	Pyraustinae	Loxostege	Loxostege nudalis
MAMOT705-10	HQ991389	AAE2250	Crambidae	Pyraustinae	Loxostege	Loxostege nudalis
MAMOT2954-12	KX862807	ACE3275	Crambidae	Pyraustinae	Ostrinia	Ostrinia furnacalis
MAMOT759-10	HQ991441	ACE3275	Crambidae	Pyraustinae	Ostrinia	Ostrinia furnacalis
MAMOT2686-12	KX863167	AAZ8637	Crambidae	Pyraustinae	Ostrinia
MAMOT1320-11	KX860205	AAZ8637	Crambidae	Pyraustinae	Ostrinia
MAMOT3377-13	KX860926	AAZ8637	Crambidae	Pyraustinae	Ostrinia
MAMOT2545-12	KX861580	AAZ8637	Crambidae	Pyraustinae	Ostrinia
MAMOT3501-13	KX860332	AAI0560	Crambidae	Pyraustinae	Pyrausta	Pyrausta sanguinalis
MAMOT3134-13	KX862866	AAI0560	Crambidae	Pyraustinae	Pyrausta	Pyrausta sanguinalis
MAMOT3152-13	KX862011	AAI0560	Crambidae	Pyraustinae	Pyrausta	Pyrausta sanguinalis
MAMOT3151-13	KX862795	AAI0560	Crambidae	Pyraustinae	Pyrausta	Pyrausta sanguinalis
MAMOT3160-13	KX863127	AAI0560	Crambidae	Pyraustinae	Pyrausta	Pyrausta sanguinalis
MAMOT3049-12	KX860636	ACB7479	Crambidae	Pyraustinae	Pyrausta
MAMOT1789-12	KX863315	AAD7889	Crambidae	Pyraustinae	Sitochroa	Sitochroa palealis
MAMOT3262-13	KX860220	AAD7889	Crambidae	Pyraustinae	Sitochroa	Sitochroa palealis
MAMOT727-10	HQ991410	AAD7889	Crambidae	Pyraustinae	Sitochroa	Sitochroa palealis
MAMOT090-10	HQ990810	AAB9443	Crambidae	Pyraustinae	Sitochroa	Sitochroa verticalis
MAMOT3187-13	KX862405	AAN8758	Crambidae	Pyraustinae
MAMOT081-10	HQ990801	AAN8759	Crambidae	Pyraustinae
MAMOT088-10	HQ990808	AAN8759	Crambidae	Pyraustinae
MAMOT077-10	HQ990797	AAN8758	Crambidae	Pyraustinae
MAMOT3305-13	KX861523	AAN8758	Crambidae	Pyraustinae
MAMOT3421-13	KX861188	ACI9356	Crambidae	Pyraustinae
MAMOT577-10	HQ991265	AAN7316	Crambidae	Pyraustinae
MAMOT1258-11	KX861304	AAZ4600	Crambidae	Pyraustinae
MAMOT1252-11	KX862902	AAZ4599	Crambidae	Pyraustinae
MAMOT1234-11	KX863008	ACI9318	Crambidae	Pyraustinae
MAMOT3035-12	KX862574	ACI9318	Crambidae	Pyraustinae
MAMOT1452-12	KX860893	ABX1215	Crambidae	Pyraustinae
MAMOT1451-12	KX861869	ABX1215	Crambidae	Pyraustinae
MAMOT536-10	HQ991226	AAF2230	Crambidae	Schoenobiinae	Scirpophaga	Scirpophaga excerptalis
MAMOT096-10	HQ990816	AAF2230	Crambidae	Schoenobiinae	Scirpophaga	Scirpophaga excerptalis
MAMOT535-10	HQ991225	AAF2230	Crambidae	Schoenobiinae	Scirpophaga	Scirpophaga excerptalis
MAMOT534-10	HQ991224	AAF2230	Crambidae	Schoenobiinae	Scirpophaga	Scirpophaga excerptalis
MAMOT095-10	HQ990815	AAF2230	Crambidae	Schoenobiinae	Scirpophaga	Scirpophaga excerptalis
MAMOT094-10	HQ990814	AAF2230	Crambidae	Schoenobiinae	Scirpophaga	Scirpophaga excerptalis
MAMOT595-10	HQ991282	AAF2230	Crambidae	Schoenobiinae	Scirpophaga	Scirpophaga excerptalis
MAMOT533-10	HQ991223	AAF2230	Crambidae	Schoenobiinae	Scirpophaga	Scirpophaga excerptalis
MAMOT710-10	HQ991394	AAF2230	Crambidae	Schoenobiinae	Scirpophaga	Scirpophaga excerptalis
MAMOT532-10	HQ991222	AAF2230	Crambidae	Schoenobiinae	Scirpophaga	Scirpophaga excerptalis
MAMOT530-10	HQ991220	AAF2230	Crambidae	Schoenobiinae	Scirpophaga	Scirpophaga excerptalis
MAMOT531-10	HQ991221	AAF2230	Crambidae	Schoenobiinae	Scirpophaga	Scirpophaga excerptalis
MAIMB239-09	GU682009	AAF2230	Crambidae	Schoenobiinae	Scirpophaga	Scirpophaga excerptalis
MAIMB240-09	KX861751	AAF2230	Crambidae	Schoenobiinae	Scirpophaga	Scirpophaga excerptalis
MAIMB242-09	GU682007	AAF2230	Crambidae	Schoenobiinae	Scirpophaga	Scirpophaga excerptalis
MAMOT485-10	HQ991177	AAF2230	Crambidae	Schoenobiinae	Scirpophaga	Scirpophaga excerptalis
MAMOT496-10	HQ991188	AAB9369	Crambidae	Schoenobiinae	Scirpophaga	Scirpophaga incertulas
MAMOT594-10	HQ991281	AAB9369	Crambidae	Schoenobiinae	Scirpophaga	Scirpophaga incertulas
MAMOT497-10	HQ991189	AAB9369	Crambidae	Schoenobiinae	Scirpophaga	Scirpophaga incertulas
MAMOT596-10	HQ991283	AAN7318	Crambidae	Schoenobiinae	Scirpophaga
MAMOT1613-12	KX862930	AAZ5516	Crambidae	Schoenobiinae	Scirpophaga
MAMOT1612-12	KX861288	AAZ5516	Crambidae	Schoenobiinae	Scirpophaga
MAMOT1611-12	KX861379	AAZ5516	Crambidae	Schoenobiinae	Scirpophaga
MAMOT1164-11	KX860174	AAZ5516	Crambidae	Schoenobiinae	Scirpophaga
MAMOT1615-12	KX861444	AAZ5516	Crambidae	Schoenobiinae	Scirpophaga
MAMOT1617-12	KX861915	AAZ5516	Crambidae	Schoenobiinae	Scirpophaga
MAMOT1616-12	KX860717	AAZ5516	Crambidae	Schoenobiinae	Scirpophaga
MAMOT1614-12	KX861838	AAZ5516	Crambidae	Schoenobiinae	Scirpophaga
MAMOT3030-12	KX863221	AAN7318	Crambidae	Schoenobiinae	Scirpophaga
MAMOT1609-12	KX863055	AAZ5516	Crambidae	Schoenobiinae	Scirpophaga
PMNHB039-14	KX862353	ACU3544	Crambidae	Scopariinae
MAMOT775-10	KX860181	AAE6976	Crambidae	Spilomelinae	Antigastra	Antigastra catalaunalis
MAMOT2919-12	KX860382	AAC9119	Crambidae	Spilomelinae	Botyodes	Botyodes diniasalis
MAMOT3464-13	KX860398	AAC9119	Crambidae	Spilomelinae	Botyodes	Botyodes diniasalis
MAMOT798-10	JF857990	AAC9119	Crambidae	Spilomelinae	Botyodes	Botyodes diniasalis
MAMOT814-10	JF858004	AAC9320	Crambidae	Spilomelinae	Bradina	Bradina admixtalis
MAMTI1544-12	KX860357	AAC9353	Crambidae	Spilomelinae	Bradina	Bradina diagonalis
MAMOT3361-13	KX862715	AAC9353	Crambidae	Spilomelinae	Bradina	Bradina diagonalis
MAMOT3329-13	KX863223	AAC9353	Crambidae	Spilomelinae	Bradina	Bradina diagonalis
MAMOT3394-13	KX863286	AAC9353	Crambidae	Spilomelinae	Bradina	Bradina diagonalis
MAMOT3379-13	KX861820	AAC9353	Crambidae	Spilomelinae	Bradina	Bradina diagonalis
MAMOT3381-13	KX860180	AAC9353	Crambidae	Spilomelinae	Bradina	Bradina diagonalis
PMNHA037-14	KX862867	AAC9353	Crambidae	Spilomelinae	Bradina	Bradina diagonalis
MAMOT634-10	HQ991320	AAC9353	Crambidae	Spilomelinae	Bradina	Bradina diagonalis
MAMTL560-12	KX860653	AAC9353	Crambidae	Spilomelinae	Bradina	Bradina diagonalis
MAMOT3480-13	KX863078	AAC9353	Crambidae	Spilomelinae	Bradina	Bradina diagonalis
MAMTL561-12	KX862027	AAC9353	Crambidae	Spilomelinae	Bradina	Bradina diagonalis
MAMOT3390-13	KX862768	AAC9353	Crambidae	Spilomelinae	Bradina	Bradina diagonalis
MAMOT3392-13	KX862944	AAC9353	Crambidae	Spilomelinae	Bradina	Bradina diagonalis
MAMOT3458-13	KX862712	AAG0612	Crambidae	Spilomelinae	Cirrhochrista	Cirrhochrista annulifera
MAMOT3213-13	KX863217	AAG0612	Crambidae	Spilomelinae	Cirrhochrista	Cirrhochrista annulifera
MAMOT3457-13	KX861349	AAG0612	Crambidae	Spilomelinae	Cirrhochrista	Cirrhochrista annulifera
MAIMB562-09	HM424105	AAA4901	Crambidae	Spilomelinae	Cnaphalocrocis	Cnaphalocrocis medinalis
MAIMB304-09	GU681924	AAA4901	Crambidae	Spilomelinae	Cnaphalocrocis	Cnaphalocrocis medinalis
MAIMB531-09	HM424079	AAA4901	Crambidae	Spilomelinae	Cnaphalocrocis	Cnaphalocrocis medinalis
MAIMB532-09	KX862179	AAA4901	Crambidae	Spilomelinae	Cnaphalocrocis	Cnaphalocrocis medinalis
MAIMB303-09	GU681927	AAA4901	Crambidae	Spilomelinae	Cnaphalocrocis	Cnaphalocrocis medinalis
MAIMB302-09	GU681926	AAA4901	Crambidae	Spilomelinae	Cnaphalocrocis	Cnaphalocrocis medinalis
MAIMB301-09	GU681929	AAA4901	Crambidae	Spilomelinae	Cnaphalocrocis	Cnaphalocrocis medinalis
MAIMB533-09	HM424080	AAA4901	Crambidae	Spilomelinae	Cnaphalocrocis	Cnaphalocrocis medinalis
MAIMB300-09	GU681928	AAA4901	Crambidae	Spilomelinae	Cnaphalocrocis	Cnaphalocrocis medinalis
MAIMB535-09	HM424082	AAA4901	Crambidae	Spilomelinae	Cnaphalocrocis	Cnaphalocrocis medinalis
MAIMB536-09	HM424083	AAA4901	Crambidae	Spilomelinae	Cnaphalocrocis	Cnaphalocrocis medinalis
MAIMB537-09	HM424084	AAA4901	Crambidae	Spilomelinae	Cnaphalocrocis	Cnaphalocrocis medinalis
MAIMB538-09	HM424085	AAA4901	Crambidae	Spilomelinae	Cnaphalocrocis	Cnaphalocrocis medinalis
MAIMB539-09	HM424086	AAA4901	Crambidae	Spilomelinae	Cnaphalocrocis	Cnaphalocrocis medinalis
MAIMB540-09	HM424087	AAA4901	Crambidae	Spilomelinae	Cnaphalocrocis	Cnaphalocrocis medinalis
MAIMB541-09	HM424088	AAA4901	Crambidae	Spilomelinae	Cnaphalocrocis	Cnaphalocrocis medinalis
MAIMB543-09	HM424089	AAA4901	Crambidae	Spilomelinae	Cnaphalocrocis	Cnaphalocrocis medinalis
MAIMB299-09	GU681931	AAA4901	Crambidae	Spilomelinae	Cnaphalocrocis	Cnaphalocrocis medinalis
MAIMB544-09	HM424090	AAA4901	Crambidae	Spilomelinae	Cnaphalocrocis	Cnaphalocrocis medinalis
MAIMB545-09	HM424091	AAA4901	Crambidae	Spilomelinae	Cnaphalocrocis	Cnaphalocrocis medinalis
MAIMB298-09	GU681930	AAA4901	Crambidae	Spilomelinae	Cnaphalocrocis	Cnaphalocrocis medinalis
MAIMB297-09	GU681933	AAA4901	Crambidae	Spilomelinae	Cnaphalocrocis	Cnaphalocrocis medinalis
MAIMB546-09	HM424092	AAA4901	Crambidae	Spilomelinae	Cnaphalocrocis	Cnaphalocrocis medinalis
MAIMB295-09	GU681935	AAA4901	Crambidae	Spilomelinae	Cnaphalocrocis	Cnaphalocrocis medinalis
MAIMB547-09	HM424093	AAA4901	Crambidae	Spilomelinae	Cnaphalocrocis	Cnaphalocrocis medinalis
MAIMB548-09	HM424094	AAA4901	Crambidae	Spilomelinae	Cnaphalocrocis	Cnaphalocrocis medinalis
MAIMB549-09	KX862034	AAA4901	Crambidae	Spilomelinae	Cnaphalocrocis	Cnaphalocrocis medinalis
MAIMB550-09	HM424095	AAA4901	Crambidae	Spilomelinae	Cnaphalocrocis	Cnaphalocrocis medinalis
MAIMB551-09	HM424096	AAA4901	Crambidae	Spilomelinae	Cnaphalocrocis	Cnaphalocrocis medinalis
MAIMB553-09	HM424097	AAA4901	Crambidae	Spilomelinae	Cnaphalocrocis	Cnaphalocrocis medinalis
MAIMB294-09	GU681934	AAA4901	Crambidae	Spilomelinae	Cnaphalocrocis	Cnaphalocrocis medinalis
MAIMB293-09	GU681937	AAA4901	Crambidae	Spilomelinae	Cnaphalocrocis	Cnaphalocrocis medinalis
MAIMB292-09	GU681936	AAA4901	Crambidae	Spilomelinae	Cnaphalocrocis	Cnaphalocrocis medinalis
MAIMB291-09	GU681939	AAA4901	Crambidae	Spilomelinae	Cnaphalocrocis	Cnaphalocrocis medinalis
MAIMB290-09	GU681938	AAA4901	Crambidae	Spilomelinae	Cnaphalocrocis	Cnaphalocrocis medinalis
MAIMB289-09	GU681947	AAA4901	Crambidae	Spilomelinae	Cnaphalocrocis	Cnaphalocrocis medinalis
MAIMB555-09	HM424098	AAA4901	Crambidae	Spilomelinae	Cnaphalocrocis	Cnaphalocrocis medinalis
MAIMB558-09	HM424101	AAA4901	Crambidae	Spilomelinae	Cnaphalocrocis	Cnaphalocrocis medinalis
MAIMB560-09	HM424103	AAA4901	Crambidae	Spilomelinae	Cnaphalocrocis	Cnaphalocrocis medinalis
MAIMB288-09	GU681941	AAA4901	Crambidae	Spilomelinae	Cnaphalocrocis	Cnaphalocrocis medinalis
MAIMB287-09	GU681940	AAA4901	Crambidae	Spilomelinae	Cnaphalocrocis	Cnaphalocrocis medinalis
MAIMB561-09	HM424104	AAA4901	Crambidae	Spilomelinae	Cnaphalocrocis	Cnaphalocrocis medinalis
MAIMB286-09	GU681943	AAA4901	Crambidae	Spilomelinae	Cnaphalocrocis	Cnaphalocrocis medinalis
MAIMB285-09	GU681942	AAA4901	Crambidae	Spilomelinae	Cnaphalocrocis	Cnaphalocrocis medinalis
MAIMB564-09	HM424106	AAA4901	Crambidae	Spilomelinae	Cnaphalocrocis	Cnaphalocrocis medinalis
MAIMB565-09	HM424107	AAA4901	Crambidae	Spilomelinae	Cnaphalocrocis	Cnaphalocrocis medinalis
PMNHI173-15	KX861063	AAA4901	Crambidae	Spilomelinae	Cnaphalocrocis	Cnaphalocrocis medinalis
MAIMB566-09	HM424108	AAA4901	Crambidae	Spilomelinae	Cnaphalocrocis	Cnaphalocrocis medinalis
MAMTW274-14	KX862969	AAA4901	Crambidae	Spilomelinae	Cnaphalocrocis	Cnaphalocrocis medinalis
MAIMB567-09	HM424109	AAA4901	Crambidae	Spilomelinae	Cnaphalocrocis	Cnaphalocrocis medinalis
MAIMB568-09	HM424110	AAA4901	Crambidae	Spilomelinae	Cnaphalocrocis	Cnaphalocrocis medinalis
MAIMB569-09	HM424111	AAA4901	Crambidae	Spilomelinae	Cnaphalocrocis	Cnaphalocrocis medinalis
MAIMB571-09	HM424112	AAA4901	Crambidae	Spilomelinae	Cnaphalocrocis	Cnaphalocrocis medinalis
MAIMB572-09	HM424113	AAA4901	Crambidae	Spilomelinae	Cnaphalocrocis	Cnaphalocrocis medinalis
MAIMB573-09	HM424114	AAA4901	Crambidae	Spilomelinae	Cnaphalocrocis	Cnaphalocrocis medinalis
MAIMB574-09	HM424115	AAA4901	Crambidae	Spilomelinae	Cnaphalocrocis	Cnaphalocrocis medinalis
MAIMB575-09	HM424116	AAA4901	Crambidae	Spilomelinae	Cnaphalocrocis	Cnaphalocrocis medinalis
MAIMB556-09	HM424099	AAA4901	Crambidae	Spilomelinae	Cnaphalocrocis	Cnaphalocrocis medinalis
MAIMB576-09	HM424117	AAA4901	Crambidae	Spilomelinae	Cnaphalocrocis	Cnaphalocrocis medinalis
MAIMB577-09	HM424118	AAA4901	Crambidae	Spilomelinae	Cnaphalocrocis	Cnaphalocrocis medinalis
MAIMB296-09	GU681932	AAA4901	Crambidae	Spilomelinae	Cnaphalocrocis	Cnaphalocrocis medinalis
MAIMB534-09	HM424081	AAA4901	Crambidae	Spilomelinae	Cnaphalocrocis	Cnaphalocrocis medinalis
MABUT148-10	HQ990455	AAA4901	Crambidae	Spilomelinae	Cnaphalocrocis	Cnaphalocrocis medinalis
MAIMB554-09	KX861824	AAA4901	Crambidae	Spilomelinae	Cnaphalocrocis	Cnaphalocrocis medinalis
MABUT147-10	HQ990454	AAA4901	Crambidae	Spilomelinae	Cnaphalocrocis	Cnaphalocrocis medinalis
MABUT146-10	HQ990453	AAA4901	Crambidae	Spilomelinae	Cnaphalocrocis	Cnaphalocrocis medinalis
MABUT145-10	HQ990452	AAA4901	Crambidae	Spilomelinae	Cnaphalocrocis	Cnaphalocrocis medinalis
MABUT144-10	HQ990451	AAA4901	Crambidae	Spilomelinae	Cnaphalocrocis	Cnaphalocrocis medinalis
MABUT143-10	HQ990450	AAA4901	Crambidae	Spilomelinae	Cnaphalocrocis	Cnaphalocrocis medinalis
MAMOT636-10	HQ991322	AAA4901	Crambidae	Spilomelinae	Cnaphalocrocis	Cnaphalocrocis medinalis
MAMOT635-10	HQ991321	AAA4901	Crambidae	Spilomelinae	Cnaphalocrocis	Cnaphalocrocis medinalis
MAMOT3170-13	KX860179	AAC8071	Crambidae	Spilomelinae	Conogethes	Conogethes punctiferalis
MAMTQ267-14	KX863091	AAC8071	Crambidae	Spilomelinae	Conogethes	Conogethes punctiferalis
MAMOT774-10	JF857967	AAC8071	Crambidae	Spilomelinae	Conogethes	Conogethes punctiferalis
MAMOT3203-13	KX862984	AAC8071	Crambidae	Spilomelinae	Conogethes	Conogethes punctiferalis
MAMOT2607-12	KX863316	AAI7349	Crambidae	Spilomelinae	Cydalima	Cydalima perspectalis
MAMOT093-10	HQ990813	AAB1719	Crambidae	Spilomelinae	Diaphania	Diaphania indica
MAMOT807-10	JF857998	AAB1719	Crambidae	Spilomelinae	Diaphania	Diaphania indica
MAMOT808-10	JF857999	AAB1719	Crambidae	Spilomelinae	Diaphania	Diaphania indica
MAMOT809-10	JF858000	AAB1719	Crambidae	Spilomelinae	Diaphania	Diaphania indica
MAMOT3019-12	KX861716	AAB1719	Crambidae	Spilomelinae	Diaphania	Diaphania indica
MAMOT3020-12	KX862865	AAB1719	Crambidae	Spilomelinae	Diaphania	Diaphania indica
MAMOT092-10	HQ990812	AAB1719	Crambidae	Spilomelinae	Diaphania	Diaphania indica
MAMOT3022-12	KX861848	AAB1719	Crambidae	Spilomelinae	Diaphania	Diaphania indica
MAMOT3021-12	KX860294	AAB1719	Crambidae	Spilomelinae	Diaphania	Diaphania indica
MAMOT3477-13	KX861487	AAC4053	Crambidae	Spilomelinae	Glyphodes	Glyphodes onychinalis
MAMOT819-10	JF858009	AAA3965	Crambidae	Spilomelinae	Herpetogramma	Herpetogramma licarsisalis
MAMOT803-10	JF857995	AAA3965	Crambidae	Spilomelinae	Herpetogramma	Herpetogramma licarsisalis
MAMOT820-10	JF858010	AAA3965	Crambidae	Spilomelinae	Herpetogramma	Herpetogramma licarsisalis
MAMOT805-10	KX862924	AAA3965	Crambidae	Spilomelinae	Herpetogramma	Herpetogramma licarsisalis
MAMOT804-10	JF857996	AAA3965	Crambidae	Spilomelinae	Herpetogramma	Herpetogramma licarsisalis
MAMOT945-10	JF858133	AAA3965	Crambidae	Spilomelinae	Herpetogramma	Herpetogramma licarsisalis
MAMOT3050-12	KX862436	AAA3965	Crambidae	Spilomelinae	Herpetogramma	Herpetogramma licarsisalis
MAMOT958-10	KX863173	AAA3965	Crambidae	Spilomelinae	Herpetogramma	Herpetogramma licarsisalis
MAMOT944-10	JF858132	AAA3965	Crambidae	Spilomelinae	Herpetogramma	Herpetogramma licarsisalis
MAMOT3043-12	KX860742	AAC2328	Crambidae	Spilomelinae	Herpetogramma	Herpetogramma stultalis
MAMOT018-10	HQ990747	AAN4554	Crambidae	Spilomelinae	Herpetogramma
MAMOT019-10	HQ990748	AAN4554	Crambidae	Spilomelinae	Herpetogramma
MAMOT796-10	JF857988	AAD6815	Crambidae	Spilomelinae	Hodebertia	Hodebertia testalis
MAMOT673-10	HQ991358	AAD6815	Crambidae	Spilomelinae	Hodebertia	Hodebertia testalis
MAMOT396-10	HQ991090	AAN4439	Crambidae	Spilomelinae	Hydriris	Hydriris ornatalis
MAMOT810-10	JF858001	AAN4439	Crambidae	Spilomelinae	Hydriris	Hydriris ornatalis
MAMOT1104-11	KX860196	AAN4439	Crambidae	Spilomelinae	Hydriris	Hydriris ornatalis
MAMOT754-10	HQ991436	AAE7334	Crambidae	Spilomelinae	Leucinodes	Leucinodes orbonalis
MAMOT630-10	HQ991316	AAE7334	Crambidae	Spilomelinae	Leucinodes	Leucinodes orbonalis
MAMOT806-10	JF857997	AAB2756	Crambidae	Spilomelinae	Maruca	Maruca vitrata
MAMOT811-10	JF858002	AAB2756	Crambidae	Spilomelinae	Maruca	Maruca vitrata
PMNHB038-14	KX862925	ACU3429	Crambidae	Spilomelinae	Metasia
PMNHA040-14	KX861433	ACU3429	Crambidae	Spilomelinae	Metasia
MAMOT1232-11	KX860240	AAC7740	Crambidae	Spilomelinae	Nacoleia	Nacoleia commixta
MAMOT3038-12	KX862160	AAM0632	Crambidae	Spilomelinae	Nausinoe	Nausinoe geometralis
MAMOT746-10	HQ991428	AAA7880	Crambidae	Spilomelinae	Nomophila	Nomophila noctuella
MAMOT745-10	HQ991427	AAA7880	Crambidae	Spilomelinae	Nomophila	Nomophila noctuella
MAMOT744-10	HQ991426	AAA7880	Crambidae	Spilomelinae	Nomophila	Nomophila noctuella
MAMOT649-10	HQ991334	AAA7880	Crambidae	Spilomelinae	Nomophila	Nomophila noctuella
MAMOT3307-13	KX861767	AAA7880	Crambidae	Spilomelinae	Nomophila	Nomophila noctuella
MAMOT1327-11	KX861209	AAA7880	Crambidae	Spilomelinae	Nomophila	Nomophila noctuella
MAMOT394-10	HQ991088	AAA7880	Crambidae	Spilomelinae	Nomophila	Nomophila noctuella
MAMOT3794-13	KX863137	AAA7880	Crambidae	Spilomelinae	Nomophila	Nomophila noctuella
MAMOT743-10	HQ991425	AAA7880	Crambidae	Spilomelinae	Nomophila	Nomophila noctuella
MAMOT650-10	HQ991335	AAA7880	Crambidae	Spilomelinae	Nomophila	Nomophila noctuella
MAMOT687-10	HQ991372	AAA7880	Crambidae	Spilomelinae	Nomophila	Nomophila noctuella
MAMOT3590-13	KX860822	AAA7880	Crambidae	Spilomelinae	Nomophila	Nomophila noctuella
MAMOT1328-11	KX861321	AAA7880	Crambidae	Spilomelinae	Nomophila	Nomophila noctuella
MAMOT3279-13	KX862378	AAA7880	Crambidae	Spilomelinae	Nomophila	Nomophila noctuella
MAMOT1329-11	KX862582	AAA7880	Crambidae	Spilomelinae	Nomophila	Nomophila noctuella
MAMOT671-10	HQ991356	AAA7880	Crambidae	Spilomelinae	Nomophila	Nomophila noctuella
MAMOT760-10	HQ991442	AAA7880	Crambidae	Spilomelinae	Nomophila	Nomophila noctuella
PMNHB035-14	KX862851	AAA7880	Crambidae	Spilomelinae	Nomophila	Nomophila noctuella
MAMOT1330-11	KX861777	AAA7880	Crambidae	Spilomelinae	Nomophila	Nomophila noctuella
MAMOT742-10	HQ991424	AAA7880	Crambidae	Spilomelinae	Nomophila	Nomophila noctuella
MAMOT602-10	HQ991289	AAA7880	Crambidae	Spilomelinae	Nomophila	Nomophila noctuella
MAMOT3807-13	KX862136	AAA7880	Crambidae	Spilomelinae	Nomophila	Nomophila noctuella
MAMOT753-10	HQ991435	AAA7880	Crambidae	Spilomelinae	Nomophila	Nomophila noctuella
MAMOT3293-13	KX861919	AAA7880	Crambidae	Spilomelinae	Nomophila	Nomophila noctuella
MAMTO625-14	KX861243	AAA7880	Crambidae	Spilomelinae	Nomophila	Nomophila noctuella
MAMOT689-10	HQ991374	AAA7880	Crambidae	Spilomelinae	Nomophila	Nomophila noctuella
MAMOT3315-13	KX862430	AAA7880	Crambidae	Spilomelinae	Nomophila	Nomophila noctuella
MAMOT395-10	HQ991089	AAA7880	Crambidae	Spilomelinae	Nomophila	Nomophila noctuella
MAMOT644-10	HQ991329	AAA7880	Crambidae	Spilomelinae	Nomophila	Nomophila noctuella
MAMOT688-10	HQ991373	AAA7880	Crambidae	Spilomelinae	Nomophila	Nomophila noctuella
MAMOT937-10	JF858125	AAA7880	Crambidae	Spilomelinae	Nomophila	Nomophila noctuella
MAMOT3478-13	KX860436	ACJ0316	Crambidae	Spilomelinae	Notarcha
MAMOT1783-12	KX863312	AAC1043	Crambidae	Spilomelinae	Palpita	Palpita vitrealis
MAMOT272-10	HQ990970	AAL7533	Crambidae	Spilomelinae	Parotis
MAMOT042-10	HQ990766	AAN5675	Crambidae	Spilomelinae	Pleuroptya
MAMOT040-10	HQ990764	AAN5675	Crambidae	Spilomelinae	Pleuroptya
MAMOT3439-13	KX862653	ACF8927	Crambidae	Spilomelinae	Pleuroptya
MAMOT039-10	HQ990763	AAN5675	Crambidae	Spilomelinae	Pleuroptya
MAMOT3241-13	KX862448	ACF8927	Crambidae	Spilomelinae	Pleuroptya
MAMOT038-10	HQ990762	AAN5675	Crambidae	Spilomelinae	Pleuroptya
MAMTM462-13	KX861918	ACF8927	Crambidae	Spilomelinae	Pleuroptya
MAMOT3215-13	KX863271	ACF8927	Crambidae	Spilomelinae	Pleuroptya
MAMOT3153-13	KX862088	ACF8927	Crambidae	Spilomelinae	Pleuroptya
MAMOT3154-13	KX861124	ACF8927	Crambidae	Spilomelinae	Pleuroptya
MAMOT3171-13	KX860716	ACF8927	Crambidae	Spilomelinae	Pleuroptya
MAMOT3743-13	KX862188	ACF8927	Crambidae	Spilomelinae	Pleuroptya
MAMOT041-10	HQ990765	AAN5675	Crambidae	Spilomelinae	Pleuroptya
MAMOT105-10	HQ990825	AAC4593	Crambidae	Spilomelinae	Pygospila	Pygospila tyres
MAMOT104-10	HQ990824	AAC4593	Crambidae	Spilomelinae	Pygospila	Pygospila tyres
MAMOT107-10	HQ990827	AAC4593	Crambidae	Spilomelinae	Pygospila	Pygospila tyres
MAMOT1888-12	KX862292	AAC4593	Crambidae	Spilomelinae	Pygospila	Pygospila tyres
MAMOT106-10	HQ990826	AAC4593	Crambidae	Spilomelinae	Pygospila	Pygospila tyres
MAMOT108-10	HQ990828	AAC4593	Crambidae	Spilomelinae	Pygospila	Pygospila tyres
MAMOT581-10	HQ991269	AAA3666	Crambidae	Spilomelinae	Spoladea	Spoladea recurvalis
MAMOT3434-13	KX860805	AAA3666	Crambidae	Spilomelinae	Spoladea	Spoladea recurvalis
MAMOT142-10	HQ990856	AAA3666	Crambidae	Spilomelinae	Spoladea	Spoladea recurvalis
MAMOT140-10	HQ990854	AAA3666	Crambidae	Spilomelinae	Spoladea	Spoladea recurvalis
MAMOT3069-13	KX863087	AAA3666	Crambidae	Spilomelinae	Spoladea	Spoladea recurvalis
MAMOT144-10	HQ990858	AAA3666	Crambidae	Spilomelinae	Spoladea	Spoladea recurvalis
MAMOT143-10	HQ990857	AAA3666	Crambidae	Spilomelinae	Spoladea	Spoladea recurvalis
MAMOT141-10	HQ990855	AAA3666	Crambidae	Spilomelinae	Spoladea	Spoladea recurvalis
MAMOT3068-13	KX862419	AAA3666	Crambidae	Spilomelinae	Spoladea	Spoladea recurvalis
MAMOT725-10	HQ991408	AAA3666	Crambidae	Spilomelinae	Spoladea	Spoladea recurvalis
MAMOT3431-13	KX861757	AAA3666	Crambidae	Spilomelinae	Spoladea	Spoladea recurvalis
MAMOT3532-13	KX862649	ACI9639	Crambidae	Spilomelinae	Stiphrometasia
MAMOT3813-13	KX861308	ACI9639	Crambidae	Spilomelinae	Stiphrometasia
MAMOT3805-13	KX860409	ACI9639	Crambidae	Spilomelinae	Stiphrometasia
MAMOT3785-13	KX860136	ACI9639	Crambidae	Spilomelinae	Stiphrometasia
MAMOT773-10	JF857966	AAH4453	Crambidae	Spilomelinae	Synclera	Synclera nr. traducalis
MAMOT2472-12	KX860987	AAM0887	Crambidae	Spilomelinae	Syngamia	Syngamia falsidicalis
MAMOT3238-13	KX862274	AAM0887	Crambidae	Spilomelinae	Syngamia	Syngamia falsidicalis
MAMOT3337-13	KX861151	AAM0887	Crambidae	Spilomelinae	Syngamia	Syngamia falsidicalis
MAMOT126-10	KX861542	AAN9154	Crambidae	Spilomelinae	Udea	Udea exigualis
MAMOT3156-13	KX860495	AAC3729	Crambidae	Spilomelinae	Udea	Udea ferrugalis
MAMOT223-10	HQ990928	AAN5678	Crambidae	Spilomelinae
PMNHD1394-15	KX860241	AAN5678	Crambidae	Spilomelinae
MAMOT398-10	HQ991092	AAN5678	Crambidae	Spilomelinae
MAMOT3448-13	KX862702	AAN5678	Crambidae	Spilomelinae
MAMOT481-10	HQ991173	AAN5678	Crambidae	Spilomelinae
MAMOT573-10	HQ991261	AAN5678	Crambidae	Spilomelinae
MAMOT3573-13	KX862185	AAN5678	Crambidae	Spilomelinae
MAMOT200-10	HQ990906	AAN5678	Crambidae	Spilomelinae
MAMOT345-10	HQ991039	AAN5678	Crambidae	Spilomelinae
MAMOT397-10	HQ991091	AAN5678	Crambidae	Spilomelinae
MAMOT726-10	HQ991409	AAN5678	Crambidae	Spilomelinae
MAMOT579-10	HQ991267	AAN5678	Crambidae	Spilomelinae
MAMTP2004-14	KX862652	AAN5678	Crambidae	Spilomelinae
MAMOT3297-13	KX863035	ACI9244	Crambidae
MAMOT320-10	HQ991015	AAN7300	Crambidae
MAMOT421-10	HQ991114	AAN7308	Crambidae
PMNHF409-15	KX862481	ABV2124	Crambidae
MAMOT1256-11	KX862235	AAZ4597	Crambidae
MAMOT1249-11	KX860973	AAZ4598	Crambidae
MAMOT1248-11	KX861887	AAZ4597	Crambidae
MAMOT076-10	HQ990796	AAN5676	Crambidae
MAMOT3327-13	KX861623	ACI9525	Crambidae
MAMOT344-10	HQ991038	AAN7302	Crambidae
MAMOT574-10	HQ991262	AAN7315	Crambidae
MAMOT3395-13	KX861231	ABV4755	Depressariidae	Ethmiinae	Ethmia	Ethmia circumdatella
MAMOT3180-13	KX861530	ABV4755	Depressariidae	Ethmiinae	Ethmia	Ethmia circumdatella
MAMOT3314-13	KX861170	AAJ1083	Depressariidae	Ethmiinae	Ethmia	Ethmia dodecea
MAMTF1388-12	KX862202	ABY0759	Depressariidae	Ethmiinae	Ethmia
PMNHA033-14	KX860403	ACU3062	Depressariidae
MAMOT2921-12	KX862708	ACB6734	Depressariidae
PMNHC074-15	KX862870	ACV1471	Depressariidae
MAMOT3880-13	KX861785	AAN5539	Drepanidae	Oretinae	Oreta
MAMOT1924-12	KX861663	AAN5539	Drepanidae	Oretinae	Oreta
MAMOT3893-13	KX861086	ACI9849	Drepanidae	Oretinae	Oreta
MAMOT1923-12	KX862270	AAN5539	Drepanidae	Oretinae	Oreta
MAMOT240-10	HQ990941	AAN5539	Drepanidae	Oretinae	Oreta
MAMOT3892-13	KX861156	ACI9849	Drepanidae	Oretinae	Oreta
MAMOT2656-12	KX862443	ACA2423	Drepanidae	Thyatirinae	Habrosyne
MAMOT2499-12	KX860380	ACA2423	Drepanidae	Thyatirinae	Habrosyne
MAMOT2624-12	KX860711	ACA2423	Drepanidae	Thyatirinae	Habrosyne
MAMOT2501-12	KX862278	ACA2423	Drepanidae	Thyatirinae	Habrosyne
MAMOT2497-12	KX862533	ACA2423	Drepanidae	Thyatirinae	Habrosyne
MAMOT2500-12	KX863159	ACA2423	Drepanidae	Thyatirinae	Habrosyne
MAMOT2502-12	KX862608	ACA2423	Drepanidae	Thyatirinae	Habrosyne
MAMOT175-10	HQ990883	AAN4484	Drepanidae	Thyatirinae	Habrosyne
MAMOT2503-12	KX862123	ACA2423	Drepanidae	Thyatirinae	Habrosyne
MAMOT2496-12	KX862858	ACA2423	Drepanidae	Thyatirinae	Habrosyne
MAMOT176-10	HQ990884	AAN4484	Drepanidae	Thyatirinae	Habrosyne
MAMOT2508-12	KX863240	ACA2423	Drepanidae	Thyatirinae	Habrosyne
MAMOT2507-12	KX861596	ACA2423	Drepanidae	Thyatirinae	Habrosyne
MAMOT2495-12	KX861551	ACA2423	Drepanidae	Thyatirinae	Habrosyne
MAMOT2498-12	KX861979	ACA2423	Drepanidae	Thyatirinae	Habrosyne
MAMOT2504-12	KX862471	ACA2423	Drepanidae	Thyatirinae	Habrosyne
MAMOT2619-12	KX860983	ACA2559	Drepanidae	Thyatirinae	Thyatira
MAMOT2612-12	KX862970	ACA2559	Drepanidae	Thyatirinae	Thyatira
MAMOT2517-12	KX861291	ACA2559	Drepanidae	Thyatirinae	Thyatira
MAMOT2613-12	KX861134	ACA2559	Drepanidae	Thyatirinae	Thyatira
MAMOT2615-12	KX860840	ACA2559	Drepanidae	Thyatirinae	Thyatira
MAMOT2616-12	KX862579	ACA2559	Drepanidae	Thyatirinae	Thyatira
MAMOT2622-12	KX860338	ACA2559	Drepanidae	Thyatirinae	Thyatira
MAMOT2618-12	KX860776	ACA2559	Drepanidae	Thyatirinae	Thyatira
MAMOT2621-12	KX860862	ACA2559	Drepanidae	Thyatirinae	Thyatira
MAMOT2620-12	KX860811	ACA2559	Drepanidae	Thyatirinae	Thyatira
MAMOT2614-12	KX862706	ACA2559	Drepanidae	Thyatirinae	Thyatira
MAMOT2617-12	KX860215	ACA2559	Drepanidae	Thyatirinae	Thyatira
MAMTI1539-12	KX861543	ABY2650	Elachistidae	Elachistinae
MAMOT3400-13	KX860410	ACI9584	Elachistidae
MAMOT3161-13	KX860150	ACH1425	Elachistidae
MAMOT3139-13	KX862178	ACH1425	Elachistidae
MAMTQ220-14	KX860427	ACP2438	Elachistidae
MAMOT1997-12	KX861239	AAA5335	Erebidae	Aganainae	Asota	Asota caricae
MAMOT1996-12	KX862642	AAA5335	Erebidae	Aganainae	Asota	Asota caricae
MAMOT1998-12	KX861434	AAA5335	Erebidae	Aganainae	Asota	Asota caricae
MAMOT125-10	HQ990842	AAE6434	Erebidae	Aganainae	Asota	Asota ficus
MAMOT124-10	HQ990841	AAE6434	Erebidae	Aganainae	Asota	Asota ficus
MAMOT925-10	JF858113	AAE6434	Erebidae	Aganainae	Asota	Asota ficus
MAMOT122-10	HQ990839	AAE6434	Erebidae	Aganainae	Asota	Asota ficus
MAMOT926-10	JF858114	AAE6434	Erebidae	Aganainae	Asota	Asota ficus
MAMOT123-10	HQ990840	AAE6434	Erebidae	Aganainae	Asota	Asota ficus
MAMOT121-10	HQ990838	AAE6434	Erebidae	Aganainae	Asota	Asota ficus
ZASPH027-11		AAE6434	Erebidae	Aganainae	Asota	Asota ficus
MAMOT120-10	HQ990837	AAE6434	Erebidae	Aganainae	Asota	Asota ficus
MAMOT2939-12	KX860794	AAE6434	Erebidae	Aganainae	Asota	Asota ficus
MAMOT1958-12	KX861339	AAL1046	Erebidae	Aganainae	Sommeria	Sommeria hearseyana
MAMOT1956-12	KX862000	AAL1046	Erebidae	Aganainae	Sommeria	Sommeria hearseyana
MAMOT1951-12	KX861285	AAL1046	Erebidae	Aganainae	Sommeria	Sommeria hearseyana
MAMOT1959-12	KX862615	AAL1046	Erebidae	Aganainae	Sommeria	Sommeria hearseyana
MAMOT3914-13	KX860208	AAL1046	Erebidae	Aganainae	Sommeria	Sommeria hearseyana
MAMOT1960-12	KX861849	AAL1046	Erebidae	Aganainae	Sommeria	Sommeria hearseyana
MAMOT1955-12	KX863151	AAL1046	Erebidae	Aganainae	Sommeria	Sommeria hearseyana
MAMOT017-10	HQ990746	AAL1046	Erebidae	Aganainae	Sommeria	Sommeria hearseyana
MAMOT016-10	HQ990745	AAL1046	Erebidae	Aganainae	Sommeria	Sommeria hearseyana
MAMOT015-10	HQ990744	AAL1046	Erebidae	Aganainae	Sommeria	Sommeria hearseyana
MAMOT014-10	HQ990743	AAL1046	Erebidae	Aganainae	Sommeria	Sommeria hearseyana
MAMOT013-10	HQ990742	AAL1046	Erebidae	Aganainae	Sommeria	Sommeria hearseyana
MAMOT1957-12	KX862543	AAL1046	Erebidae	Aganainae	Sommeria	Sommeria hearseyana
MAMOT1953-12	KX861178	AAL1046	Erebidae	Aganainae	Sommeria	Sommeria hearseyana
MAMOT2687-12	KX860905	AAL1046	Erebidae	Aganainae	Sommeria	Sommeria hearseyana
MAMOT2923-12	KX861161	AAL1046	Erebidae	Aganainae	Sommeria	Sommeria hearseyana
MAMOT1605-12	KX862966	AAL1046	Erebidae	Aganainae	Sommeria	Sommeria hearseyana
MAMOT1607-12	KX861361	AAL1046	Erebidae	Aganainae	Sommeria	Sommeria hearseyana
MAMOT1608-12	KX862440	AAL1046	Erebidae	Aganainae	Sommeria	Sommeria hearseyana
MAMOT2922-12	KX862080	AAL1046	Erebidae	Aganainae	Sommeria	Sommeria hearseyana
MAMOT1954-12	KX861976	AAL1046	Erebidae	Aganainae	Sommeria	Sommeria hearseyana
MAMOT750-10	HQ991432	AAL1046	Erebidae	Aganainae	Sommeria	Sommeria hearseyana
MAMOT1604-12	KX860918	AAL1046	Erebidae	Aganainae	Sommeria	Sommeria hearseyana
PMNHD1406-15	KX862075	AAL1046	Erebidae	Aganainae	Sommeria	Sommeria hearseyana
MAMOT1952-12	KX860986	AAL1046	Erebidae	Aganainae	Sommeria	Sommeria hearseyana
MAMOT366-10	HQ991060	AAL1046	Erebidae	Aganainae	Sommeria	Sommeria hearseyana
MAIMB172-09	HM424049	AAA4221	Erebidae	Anobinae	PlecopteraNoc	PlecopteraNoc reflexa
MAMOT560-10	JN988569	AAA4221	Erebidae	Anobinae	PlecopteraNoc	PlecopteraNoc reflexa
MAMOT1321-11	JN988571	AAA4221	Erebidae	Anobinae	PlecopteraNoc	PlecopteraNoc reflexa
MAMOT3700-13	KX860605	AAA4221	Erebidae	Anobinae	PlecopteraNoc	PlecopteraNoc reflexa
MAMOT1276-11	JN988551	AAA4221	Erebidae	Anobinae	PlecopteraNoc	PlecopteraNoc reflexa
MAMOT951-10	JN988566	AAA4221	Erebidae	Anobinae	PlecopteraNoc	PlecopteraNoc reflexa
MAMOT2844-12	KX861250	AAA4221	Erebidae	Anobinae	PlecopteraNoc	PlecopteraNoc reflexa
MAMOT1277-11	JN988550	AAA4221	Erebidae	Anobinae	PlecopteraNoc	PlecopteraNoc reflexa
MAMOT2827-12	KX861346	AAA4221	Erebidae	Anobinae	PlecopteraNoc	PlecopteraNoc reflexa
MAMOT2843-12	KX862824	AAA4221	Erebidae	Anobinae	PlecopteraNoc	PlecopteraNoc reflexa
MAMOT1510-12	KX861406	AAA4221	Erebidae	Anobinae	PlecopteraNoc	PlecopteraNoc reflexa
MAMOT1279-11	JN988548	AAA4221	Erebidae	Anobinae	PlecopteraNoc	PlecopteraNoc reflexa
MAMOT1280-11	JN988547	AAA4221	Erebidae	Anobinae	PlecopteraNoc	PlecopteraNoc reflexa
MAMOT443-10	HQ991136	AAA4221	Erebidae	Anobinae	PlecopteraNoc	PlecopteraNoc reflexa
MAMOT444-10	HQ991137	AAA4221	Erebidae	Anobinae	PlecopteraNoc	PlecopteraNoc reflexa
MAMOT1278-11	JN988549	AAA4221	Erebidae	Anobinae	PlecopteraNoc	PlecopteraNoc reflexa
MAMOT2544-12	KX862391	AAA4221	Erebidae	Anobinae	PlecopteraNoc	PlecopteraNoc reflexa
MAMOT680-10	HQ991365	AAA4221	Erebidae	Anobinae	PlecopteraNoc	PlecopteraNoc reflexa
MAMOT675-10	HQ991360	AAA4221	Erebidae	Anobinae	PlecopteraNoc	PlecopteraNoc reflexa
MAMTF1438-12	KX861637	AAA4221	Erebidae	Anobinae	PlecopteraNoc	PlecopteraNoc reflexa
MAIMB180-09	HM388804	AAA4221	Erebidae	Anobinae	PlecopteraNoc	PlecopteraNoc reflexa
MAMOT2407-12	KX863313	ACA2578	Erebidae	Anobinae	Rema	Rema tetraspila
MAMOT2405-12	KX863229	ACA2578	Erebidae	Anobinae	Rema	Rema tetraspila
MAMOT2406-12	KX861137	ACA2578	Erebidae	Anobinae	Rema	Rema tetraspila
MAMOT410-10	HQ991103	AAN8813	Erebidae	Anobinae
MAMOT448-10	HQ991141	AAN8813	Erebidae	Anobinae
MAMOT600-10	HQ991287	AAN8813	Erebidae	Anobinae
MAMOT454-10	HQ991147	AAN8813	Erebidae	Anobinae
MAMOT447-10	HQ991140	AAN8813	Erebidae	Anobinae
MAMOT453-10	HQ991146	AAN8813	Erebidae	Anobinae
MAMOT1879-12	KX861478	AAN9463	Erebidae	Arctiinae	Aloa	Aloa lactinea
MAMOT1874-12	KX862538	AAN9463	Erebidae	Arctiinae	Aloa	Aloa lactinea
MAMOT1880-12	KX861629	AAN9463	Erebidae	Arctiinae	Aloa	Aloa lactinea
MAMOT119-10	HQ990836	AAN9463	Erebidae	Arctiinae	Aloa	Aloa lactinea
MAMOT118-10	HQ990835	AAN9463	Erebidae	Arctiinae	Aloa	Aloa lactinea
MAMOT117-10	HQ990834	AAN9463	Erebidae	Arctiinae	Aloa	Aloa lactinea
MAMOT1873-12	KX860713	AAN9463	Erebidae	Arctiinae	Aloa	Aloa lactinea
ZASPH039-11		AAN9463	Erebidae	Arctiinae	Aloa	Aloa lactinea
MAMOT1877-12	KX861852	AAN9463	Erebidae	Arctiinae	Aloa	Aloa lactinea
MAMOT1875-12	KX862685	AAN9463	Erebidae	Arctiinae	Aloa	Aloa lactinea
MAMOT1876-12	KX861265	AAN9463	Erebidae	Arctiinae	Aloa	Aloa lactinea
MAMOT1878-12	KX862048	AAN9463	Erebidae	Arctiinae	Aloa	Aloa lactinea
MAMOT879-10	JF858068	AAQ2611	Erebidae	Arctiinae	Aloa
MAMOT250-10	HQ990948	AAN5480	Erebidae	Arctiinae	Alphaea	Alphaea imbuta
MAMOT1602-12	KX861841	ABX2544	Erebidae	Arctiinae	Amata	Amata cysseus
MAMOT902-10	JF858090	AAE5809	Erebidae	Arctiinae	Amata
MAMOT905-10	JF858093	AAE5809	Erebidae	Arctiinae	Amata
MAMOT899-10	JF858087	AAE5809	Erebidae	Arctiinae	Amata
MAMOT900-10	JF858088	AAE5809	Erebidae	Arctiinae	Amata
MAMOT901-10	JF858089	AAE5809	Erebidae	Arctiinae	Amata
MAMOT616-10	HQ991303	AAN7320	Erebidae	Arctiinae	Amata
MAMOT617-10	HQ991304	AAN7320	Erebidae	Arctiinae	Amata
MAMOT615-10	HQ991302	AAN7320	Erebidae	Arctiinae	Amata
MAMOT618-10	HQ991305	AAN7320	Erebidae	Arctiinae	Amata
MAMOT356-10	HQ991050	AAN9462	Erebidae	Arctiinae	Amerila	Amerila astreus
MAMOT1618-12	KX860667	AAN9462	Erebidae	Arctiinae	Amerila	Amerila astreus
MAMOT355-10	HQ991049	AAN9462	Erebidae	Arctiinae	Amerila	Amerila astreus
MAMOT1835-12	KX862597	ACA2665	Erebidae	Arctiinae	Andala	Andala unifascia
MAMOT1841-12	KX860130	ACA2665	Erebidae	Arctiinae	Andala	Andala unifascia
MAMOT1836-12	KX860406	ACA2665	Erebidae	Arctiinae	Andala	Andala unifascia
MAMOT1831-12	KX861605	ACA2665	Erebidae	Arctiinae	Andala	Andala unifascia
MAMOT1832-12	KX860407	ACA2665	Erebidae	Arctiinae	Andala	Andala unifascia
MAMOT1838-12	KX863051	ACA2665	Erebidae	Arctiinae	Andala	Andala unifascia
MAMOT1842-12	KX860813	ACA2665	Erebidae	Arctiinae	Andala	Andala unifascia
MAMOT1837-12	KX862771	ACA2665	Erebidae	Arctiinae	Andala	Andala unifascia
MAMOT1839-12	KX862220	ACA2665	Erebidae	Arctiinae	Andala	Andala unifascia
MAMOT1833-12	KX862005	ACA2665	Erebidae	Arctiinae	Andala	Andala unifascia
MAMOT1834-12	KX860836	ACA2665	Erebidae	Arctiinae	Andala	Andala unifascia
MAMOT1926-12	KX862753	AAN5478	Erebidae	Arctiinae	Areas	Areas imperialis
MAMOT233-10	HQ990936	AAN5478	Erebidae	Arctiinae	Areas	Areas imperialis
MAMOT1937-12	KX860537	ACF2495	Erebidae	Arctiinae	Callindra	Callindra principalis
MAMOT1936-12	KX862026	ACF2495	Erebidae	Arctiinae	Callindra	Callindra principalis
MAMOT1932-12	KX861226	ACF2495	Erebidae	Arctiinae	Callindra	Callindra principalis
MAMOT1938-12	KX861416	ACF2495	Erebidae	Arctiinae	Callindra	Callindra principalis
MAMOT1933-12	KX861341	ACF2495	Erebidae	Arctiinae	Callindra	Callindra principalis
MAMOT1930-12	KX861488	ACF2495	Erebidae	Arctiinae	Callindra	Callindra principalis
MAMOT333-10	HQ991027	ACF2495	Erebidae	Arctiinae	Callindra	Callindra principalis
MAMOT330-10	HQ991024	ACF2495	Erebidae	Arctiinae	Callindra	Callindra principalis
MAMOT331-10	HQ991025	ACF2495	Erebidae	Arctiinae	Callindra	Callindra principalis
MAMOT332-10	HQ991026	ACF2495	Erebidae	Arctiinae	Callindra	Callindra principalis
MAMOT1935-12	KX861192	ACF2495	Erebidae	Arctiinae	Callindra	Callindra principalis
MAMOT1929-12	KX861748	ACF2495	Erebidae	Arctiinae	Callindra	Callindra principalis
MAMOT1934-12	KX860979	ACF2495	Erebidae	Arctiinae	Callindra	Callindra principalis
ZASPH030-11		ACF2495	Erebidae	Arctiinae	Callindra	Callindra principalis
MAMOT1931-12	KX861105	ACF2495	Erebidae	Arctiinae	Callindra	Callindra principalis
MAMOT2925-12	KX860461	ACB6686	Erebidae	Arctiinae	Carcinopyga	Carcinopyga lichenigera
MAMOT2927-12	KX863029	ACB6686	Erebidae	Arctiinae	Carcinopyga	Carcinopyga lichenigera
MAMOT2924-12	KX860246	ACB6686	Erebidae	Arctiinae	Carcinopyga	Carcinopyga lichenigera
MAMOT2929-12	KX860654	ACB6686	Erebidae	Arctiinae	Carcinopyga	Carcinopyga lichenigera
MAMOT2926-12	KX861216	ACB6686	Erebidae	Arctiinae	Carcinopyga	Carcinopyga lichenigera
MAMOT2928-12	KX860391	ACB6686	Erebidae	Arctiinae	Carcinopyga	Carcinopyga lichenigera
MAMOT1947-12	KX863105	ACA2707	Erebidae	Arctiinae	Chrysorabdia	Chrysorabdia bivitta
MAMOT1946-12	KX861680	ACA2707	Erebidae	Arctiinae	Chrysorabdia	Chrysorabdia bivitta
MAMOT1943-12	KX860912	ACA2707	Erebidae	Arctiinae	Chrysorabdia	Chrysorabdia bivitta
MAMOT1945-12	KX861229	ACA2707	Erebidae	Arctiinae	Chrysorabdia	Chrysorabdia bivitta
MAMOT1944-12	KX861912	ACA2707	Erebidae	Arctiinae	Chrysorabdia	Chrysorabdia bivitta
MAMOT1949-12	KX862814	ACA2707	Erebidae	Arctiinae	Chrysorabdia	Chrysorabdia bivitta
MAMOT1939-12	KX862421	ACA2707	Erebidae	Arctiinae	Chrysorabdia	Chrysorabdia bivitta
MAMOT1941-12	KX862290	ACA2707	Erebidae	Arctiinae	Chrysorabdia	Chrysorabdia bivitta
MAMOT1950-12	KX861592	ACA2707	Erebidae	Arctiinae	Chrysorabdia	Chrysorabdia bivitta
MAMOT1948-12	KX860629	ACA2707	Erebidae	Arctiinae	Chrysorabdia	Chrysorabdia bivitta
MAMOT1940-12	KX863102	ACA2497	Erebidae	Arctiinae	Chrysorabdia	Chrysorabdia viridana
MAMOT1942-12	KX861184	ACA2497	Erebidae	Arctiinae	Chrysorabdia	Chrysorabdia viridana
MAMOT1848-12	KX860377	ACA2668	Erebidae	Arctiinae	Cladarctia	Cladarctia quadriramosa
MAMOT1858-12	KX862609	ACA2668	Erebidae	Arctiinae	Cladarctia	Cladarctia quadriramosa
MAMOT1855-12	KX863064	ACA2668	Erebidae	Arctiinae	Cladarctia	Cladarctia quadriramosa
MAMOT1857-12	KX862842	ACA2668	Erebidae	Arctiinae	Cladarctia	Cladarctia quadriramosa
MAMOT1850-12	KX860661	ACA2668	Erebidae	Arctiinae	Cladarctia	Cladarctia quadriramosa
MAMOT1853-12	KX862288	ACA2668	Erebidae	Arctiinae	Cladarctia	Cladarctia quadriramosa
MAMOT1852-12	KX860747	ACA2668	Erebidae	Arctiinae	Cladarctia	Cladarctia quadriramosa
MAMOT1856-12	KX861503	ACA2668	Erebidae	Arctiinae	Cladarctia	Cladarctia quadriramosa
MAMOT1859-12	KX862032	ACA2668	Erebidae	Arctiinae	Cladarctia	Cladarctia quadriramosa
MAMOT1860-12	KX861900	ACA2668	Erebidae	Arctiinae	Cladarctia	Cladarctia quadriramosa
MAMOT1851-12	KX860168	ACA2668	Erebidae	Arctiinae	Cladarctia	Cladarctia quadriramosa
MAMOT1854-12	KX861991	ACA2668	Erebidae	Arctiinae	Cladarctia	Cladarctia quadriramosa
MAMOT1849-12	KX861989	ACA2668	Erebidae	Arctiinae	Cladarctia	Cladarctia quadriramosa
MAMOT1883-12	KX863293	AAA6389	Erebidae	Arctiinae	Creatonotos	Creatonotos gangis
MAMOT044-10	HQ990767	AAA6389	Erebidae	Arctiinae	Creatonotos	Creatonotos gangis
MAMOT1593-12	KX861833	AAA6389	Erebidae	Arctiinae	Creatonotos	Creatonotos gangis
MAMOT1594-12	KX861547	AAA6389	Erebidae	Arctiinae	Creatonotos	Creatonotos gangis
MAMOT045-10	HQ990768	AAA6389	Erebidae	Arctiinae	Creatonotos	Creatonotos gangis
MAMOT1716-12	KX860740	AAA6389	Erebidae	Arctiinae	Creatonotos	Creatonotos gangis
MAMOT2986-12	KX863253	AAA6389	Erebidae	Arctiinae	Creatonotos	Creatonotos gangis
MAMOT2984-12	KX861886	AAA6389	Erebidae	Arctiinae	Creatonotos	Creatonotos gangis
MAMOT2988-12	KX861501	AAA6389	Erebidae	Arctiinae	Creatonotos	Creatonotos gangis
MAMOT1592-12	KX862690	AAA6389	Erebidae	Arctiinae	Creatonotos	Creatonotos gangis
MAMOT1595-12	KX861205	AAA6389	Erebidae	Arctiinae	Creatonotos	Creatonotos gangis
MAMOT2987-12	KX861026	AAA6389	Erebidae	Arctiinae	Creatonotos	Creatonotos gangis
MAMOT047-10	HQ990770	AAA6389	Erebidae	Arctiinae	Creatonotos	Creatonotos gangis
MAMOT2985-12	KX860950	AAA6389	Erebidae	Arctiinae	Creatonotos	Creatonotos gangis
MAMOT2989-12	KX860527	AAA6389	Erebidae	Arctiinae	Creatonotos	Creatonotos gangis
MAMOT046-10	HQ990769	AAA6389	Erebidae	Arctiinae	Creatonotos	Creatonotos gangis
MAMOT1845-12	KX861984	AAE9516	Erebidae	Arctiinae	Creatonotos	Creatonotos transiens
MAMOT871-10	JF858060	AAE9516	Erebidae	Arctiinae	Creatonotos	Creatonotos transiens
MAMOT2995-12	KX861774	AAE9516	Erebidae	Arctiinae	Creatonotos	Creatonotos transiens
MAMOT869-10	JF858058	AAE9516	Erebidae	Arctiinae	Creatonotos	Creatonotos transiens
MAMOT870-10	JF858059	AAE9516	Erebidae	Arctiinae	Creatonotos	Creatonotos transiens
MAMOT1846-12	KX863160	AAE9516	Erebidae	Arctiinae	Creatonotos	Creatonotos transiens
MAMOT2969-12	KX862332	AAN3930	Erebidae	Arctiinae	Cyana	Cyana puella
MAMOT906-10	JF858094	AAN3930	Erebidae	Arctiinae	Cyana	Cyana puella
MAMOT907-10	JF858095	AAN3930	Erebidae	Arctiinae	Cyana	Cyana puella
MAMOT909-10	JF858097	AAN3930	Erebidae	Arctiinae	Cyana	Cyana puella
MAMOT910-10	JF858098	AAN3930	Erebidae	Arctiinae	Cyana	Cyana puella
MAMOT912-10	JF858100	AAN3930	Erebidae	Arctiinae	Cyana	Cyana puella
MAMOT1632-12	KX862823	AAN3930	Erebidae	Arctiinae	Cyana	Cyana puella
MAMOT1887-12	KX861383	AAN3930	Erebidae	Arctiinae	Cyana	Cyana puella
MAMOT724-10	HQ991407	AAN3930	Erebidae	Arctiinae	Cyana	Cyana puella
MAMOT911-10	JF858099	AAN3930	Erebidae	Arctiinae	Cyana	Cyana puella
MAMOT908-10	JF858096	AAN3930	Erebidae	Arctiinae	Cyana	Cyana puella
MAMOT913-10	JF858101	AAN3930	Erebidae	Arctiinae	Cyana	Cyana puella
MAMOT2971-12	KX862372	AAN3930	Erebidae	Arctiinae	Cyana	Cyana puella
MAMOT916-10	JF858104	AAN3930	Erebidae	Arctiinae	Cyana	Cyana puella
MAMOT2970-12	KX862001	AAN3930	Erebidae	Arctiinae	Cyana	Cyana puella
MAMOT2983-12	KX861251	ACB7271	Erebidae	Arctiinae	Cyana
MAMOT2982-12	KX860402	ACB7271	Erebidae	Arctiinae	Cyana
MAMOT2981-12	KX861780	ACB7271	Erebidae	Arctiinae	Cyana
MAMOT914-10	JF858102	AAQ2616	Erebidae	Arctiinae	Cyana
MAMOT915-10	JF858103	AAQ2616	Erebidae	Arctiinae	Cyana
MAMOT300-10	KX861305	AAN4945	Erebidae	Arctiinae	Dolgoma
MAMOT1131-11	KX863321	AAZ5256	Erebidae	Arctiinae	Dysauxes
MAMOT1132-11	KX861815	AAZ5256	Erebidae	Arctiinae	Dysauxes
MAMOT1133-11	KX861783	AAZ5256	Erebidae	Arctiinae	Dysauxes
MAMOT1135-11	KX860929	AAZ5256	Erebidae	Arctiinae	Dysauxes
MAMOT3036-12	KX863296	AAZ5256	Erebidae	Arctiinae	Dysauxes
MAMOT1134-11	KX860860	AAZ5256	Erebidae	Arctiinae	Dysauxes
MAMOT3815-13	KX863088	AAZ9153	Erebidae	Arctiinae	Eilema	Eilema palliatella
MAMOT1340-11	KX860574	AAZ9153	Erebidae	Arctiinae	Eilema	Eilema palliatella
MAMOT3870-13	KX860358	AAZ9153	Erebidae	Arctiinae	Eilema	Eilema palliatella
MAMOT904-10	JF858092	ABZ3414	Erebidae	Arctiinae	Eressa
MAMOT614-10	HQ991301	ABZ3414	Erebidae	Arctiinae	Eressa
MAMOT755-10	HQ991437	ABZ3414	Erebidae	Arctiinae	Eressa
MAMOT903-10	JF858091	ABZ3414	Erebidae	Arctiinae	Eressa
MAMOT1601-12	KX862261	ABZ3414	Erebidae	Arctiinae	Eressa
MAMOT1600-12	KX861762	ABZ3414	Erebidae	Arctiinae	Eressa
MAMOT1603-12	KX862676	ABZ3414	Erebidae	Arctiinae	Eressa
MAMOT2920-12	KX860990	ACB6684	Erebidae	Arctiinae	Juxtarctia	Juxtarctia quadriguttata
MAMOT1983-12	KX861963	AAN9077	Erebidae	Arctiinae	Katha
MAMOT3873-13	KX860761	AAN9077	Erebidae	Arctiinae	Katha
MAMOT3872-13	KX860274	AAN9077	Erebidae	Arctiinae	Katha
MAMOT3876-13	KX862658	AAN9077	Erebidae	Arctiinae	Katha
MAMOT064-10	HQ990785	AAN9077	Erebidae	Arctiinae	Katha
MAMOT3866-13	KX860672	AAN9077	Erebidae	Arctiinae	Katha
MAMOT065-10	HQ990786	AAN9077	Erebidae	Arctiinae	Katha
MAMOT3867-13	KX861561	AAN9077	Erebidae	Arctiinae	Katha
MAMOT3868-13	KX863263	AAN9077	Erebidae	Arctiinae	Katha
MAMOT3869-13	KX863169	AAN9077	Erebidae	Arctiinae	Katha
MAMOT3871-13	KX861595	AAN9077	Erebidae	Arctiinae	Katha
MAMOT3877-13	KX862562	ADD8575	Erebidae	Arctiinae	Lambula
MAMOT2540-12	KX863018	ACA2600	Erebidae	Arctiinae	Lambula
MAMOT3874-13	KX863124	ADD8575	Erebidae	Arctiinae	Lambula
MAMOT155-10	HQ990865	ADD8575	Erebidae	Arctiinae	Lambula
MAMOT1984-12	KX860787	AAN4356	Erebidae	Arctiinae	Lambula
MAMOT1881-12	KX863111	ACA2454	Erebidae	Arctiinae	Lemyra	Lemyra stigmata
MAMOT1843-12	KX860659	ACA2454	Erebidae	Arctiinae	Lemyra	Lemyra stigmata
MAMOT1882-12	KX860938	ACA2454	Erebidae	Arctiinae	Lemyra	Lemyra stigmata
MAMOT1160-11	KX863019	AAQ2610	Erebidae	Arctiinae	Lemyra
MAMOT877-10	JF858066	AAQ2610	Erebidae	Arctiinae	Lemyra
MAMOT3001-12	KX861450	ACB8417	Erebidae	Arctiinae	Lemyra
MAMOT3002-12	KX860442	ACB8417	Erebidae	Arctiinae	Lemyra
MAMOT3003-12	KX862301	ACB8417	Erebidae	Arctiinae	Lemyra
MAMOT3009-12	KX861112	ACB8417	Erebidae	Arctiinae	Lemyra
MAMOT3004-12	KX860177	ACB8481	Erebidae	Arctiinae	Lemyra
MAMOT886-10	JF858075	AAQ2613	Erebidae	Arctiinae	Lemyra
MAMOT876-10	JF858065	AAQ2609	Erebidae	Arctiinae	Lemyra
MAMOT3013-12	KX860562	AAQ2612	Erebidae	Arctiinae	Lemyra
MAMOT883-10	JF858072	AAQ2612	Erebidae	Arctiinae	Lemyra
MAMOT884-10	JF858073	AAQ2612	Erebidae	Arctiinae	Lemyra
MAMOT882-10	JF858071	AAQ2612	Erebidae	Arctiinae	Lemyra
MAMOT885-10	JF858074	AAQ2612	Erebidae	Arctiinae	Lemyra
MAMOT3014-12	KX861190	AAQ2612	Erebidae	Arctiinae	Lemyra
MAMOT3016-12	KX861045	AAQ2612	Erebidae	Arctiinae	Lemyra
MAMOT892-10	JF858081	AAQ2612	Erebidae	Arctiinae	Lemyra
MAMOT3015-12	KX860978	AAQ2612	Erebidae	Arctiinae	Lemyra
MAMOT881-10	JF858070	AAQ2612	Erebidae	Arctiinae	Lemyra
MAMOT1343-11	KX860218	AAZ8676	Erebidae	Arctiinae	Lyclene
MAMOT1342-11	KX862172	AAZ8676	Erebidae	Arctiinae	Lyclene
MAMOT1073-11	KX860957	AAQ2615	Erebidae	Arctiinae	Nebrarctia	Nebrarctia transversa
MAMOT1146-11	KX863192	AAQ2615	Erebidae	Arctiinae	Nebrarctia	Nebrarctia transversa
MAMOT1074-11	KX862486	AAQ2615	Erebidae	Arctiinae	Nebrarctia	Nebrarctia transversa
MAMOT1140-11	KX861855	AAQ2615	Erebidae	Arctiinae	Nebrarctia	Nebrarctia transversa
MAMOT1142-11	KX863194	AAQ2615	Erebidae	Arctiinae	Nebrarctia	Nebrarctia transversa
MAMOT2994-12	KX861417	AAQ2615	Erebidae	Arctiinae	Nebrarctia	Nebrarctia transversa
MAMOT1886-12	KX860322	AAQ2615	Erebidae	Arctiinae	Nebrarctia	Nebrarctia transversa
MAMOT898-10	JF858086	AAQ2615	Erebidae	Arctiinae	Nebrarctia	Nebrarctia transversa
MAMOT897-10	JF858085	AAQ2615	Erebidae	Arctiinae	Nebrarctia	Nebrarctia transversa
MAMOT896-10	JF858084	AAQ2615	Erebidae	Arctiinae	Nebrarctia	Nebrarctia transversa
MAMOT895-10	JF858083	AAQ2615	Erebidae	Arctiinae	Nebrarctia	Nebrarctia transversa
MAMOT2993-12	KX863237	AAQ2615	Erebidae	Arctiinae	Nebrarctia	Nebrarctia transversa
MAMOT894-10	JF858082	AAQ2615	Erebidae	Arctiinae	Nebrarctia	Nebrarctia transversa
MAMOT1145-11	KX861803	AAQ2615	Erebidae	Arctiinae	Nebrarctia	Nebrarctia transversa
MAMOT2992-12	KX861213	AAQ2615	Erebidae	Arctiinae	Nebrarctia	Nebrarctia transversa
MAMOT2991-12	KX861078	AAQ2615	Erebidae	Arctiinae	Nebrarctia	Nebrarctia transversa
MAMOT1830-12	KX861326	AAQ2615	Erebidae	Arctiinae	Nebrarctia	Nebrarctia transversa
MAMOT1143-11	KX861053	AAQ2615	Erebidae	Arctiinae	Nebrarctia	Nebrarctia transversa
MAMOT1884-12	KX860885	AAQ2615	Erebidae	Arctiinae	Nebrarctia	Nebrarctia transversa
MAMOT1885-12	KX860829	AAQ2615	Erebidae	Arctiinae	Nebrarctia	Nebrarctia transversa
ZASPH034-11		AAQ2615	Erebidae	Arctiinae	Nebrarctia	Nebrarctia transversa
ZASPH033-11		AAQ2615	Erebidae	Arctiinae	Nebrarctia	Nebrarctia transversa
MAMOT1144-11	KX860837	AAQ2615	Erebidae	Arctiinae	Nebrarctia	Nebrarctia transversa
MAMOT1141-11	KX863333	AAQ2615	Erebidae	Arctiinae	Nebrarctia	Nebrarctia transversa
MAMOT1890-12	KX863182	ACA2579	Erebidae	Arctiinae	Sidyma	Sidyma apicalis
MAMOT1889-12	KX860907	ACA2579	Erebidae	Arctiinae	Sidyma	Sidyma apicalis
MAMOT782-10	JF857974	AAQ0220	Erebidae	Arctiinae	Spilarctia	Spilarctia casigneta1 group
MAMOT3887-13	KX860564	AAN5479	Erebidae	Arctiinae	Spilarctia	Spilarctia casigneta2 group
MAMOT2000-12	KX862416	AAN5479	Erebidae	Arctiinae	Spilarctia	Spilarctia casigneta2 group
MAMOT2001-12	KX861447	AAN5479	Erebidae	Arctiinae	Spilarctia	Spilarctia casigneta2 group
MAMOT242-10	HQ990943	AAN5479	Erebidae	Arctiinae	Spilarctia	Spilarctia casigneta2 group
MAMOT2004-12	KX863224	AAN5479	Erebidae	Arctiinae	Spilarctia	Spilarctia casigneta2 group
MAMOT1999-12	KX862145	AAN5479	Erebidae	Arctiinae	Spilarctia	Spilarctia casigneta2 group
MAMOT2003-12	KX862728	AAN5479	Erebidae	Arctiinae	Spilarctia	Spilarctia casigneta2 group
MAMOT2005-12	KX860714	ACA2624	Erebidae	Arctiinae	Spilarctia	Spilarctia casigneta3 group
MAMOT2918-12	KX861907	ACA2624	Erebidae	Arctiinae	Spilarctia	Spilarctia casigneta3 group
MAMOT1869-12	KX860560	AAN5481	Erebidae	Arctiinae	Spilarctia	Spilarctia leopardina
MAMOT1866-12	KX862018	AAN5481	Erebidae	Arctiinae	Spilarctia	Spilarctia leopardina
MAMOT2990-12	KX862418	AAN5481	Erebidae	Arctiinae	Spilarctia	Spilarctia leopardina
MAMOT1867-12	KX861839	AAN5481	Erebidae	Arctiinae	Spilarctia	Spilarctia leopardina
MAMOT1868-12	KX860999	AAN5481	Erebidae	Arctiinae	Spilarctia	Spilarctia leopardina
MAMOT1870-12	KX863204	AAN5481	Erebidae	Arctiinae	Spilarctia	Spilarctia leopardina
MAMOT1872-12	KX860291	AAN5481	Erebidae	Arctiinae	Spilarctia	Spilarctia leopardina
MAMOT293-10	HQ990989	AAN5481	Erebidae	Arctiinae	Spilarctia	Spilarctia leopardina
MAMOT1871-12	KX861905	AAN5481	Erebidae	Arctiinae	Spilarctia	Spilarctia leopardina
MAMOT1864-12	KX862114	AAN5481	Erebidae	Arctiinae	Spilarctia	Spilarctia leopardina
MAMOT1861-12	KX860550	AAN5481	Erebidae	Arctiinae	Spilarctia	Spilarctia leopardina
MAMOT1863-12	KX860295	AAN5481	Erebidae	Arctiinae	Spilarctia	Spilarctia leopardina
MAMOT1865-12	KX862871	AAN5481	Erebidae	Arctiinae	Spilarctia	Spilarctia leopardina
MAMOT1147-11	KX862797	AAN5481	Erebidae	Arctiinae	Spilarctia	Spilarctia leopardina
MAMOT1862-12	KX861911	AAN5481	Erebidae	Arctiinae	Spilarctia	Spilarctia leopardina
MAMOT591-10	HQ991278	AAN5476	Erebidae	Arctiinae	Spilosoma	Spilosoma erythrozona
MAMOT1780-12	KX862194	AAN5476	Erebidae	Arctiinae	Spilosoma	Spilosoma erythrozona
MAMOT1778-12	KX862678	AAN5476	Erebidae	Arctiinae	Spilosoma	Spilosoma erythrozona
MAMOT1775-12	KX861710	AAN5476	Erebidae	Arctiinae	Spilosoma	Spilosoma erythrozona
MAMOT1779-12	KX862129	AAN5476	Erebidae	Arctiinae	Spilosoma	Spilosoma erythrozona
MAMOT159-10	HQ990869	AAN5476	Erebidae	Arctiinae	Spilosoma	Spilosoma erythrozona
MAMOT157-10	HQ990867	AAN5476	Erebidae	Arctiinae	Spilosoma	Spilosoma erythrozona
MAMOT1771-12	KX862091	AAN5476	Erebidae	Arctiinae	Spilosoma	Spilosoma erythrozona
MAMOT1781-12	KX861582	AAN5476	Erebidae	Arctiinae	Spilosoma	Spilosoma erythrozona
MAMOT1777-12	KX860351	AAN5476	Erebidae	Arctiinae	Spilosoma	Spilosoma erythrozona
MAMOT1772-12	KX860144	AAN5476	Erebidae	Arctiinae	Spilosoma	Spilosoma erythrozona
MAMOT1773-12	KX861466	AAN5476	Erebidae	Arctiinae	Spilosoma	Spilosoma erythrozona
MAMOT1776-12	KX860959	AAN5476	Erebidae	Arctiinae	Spilosoma	Spilosoma erythrozona
MAMOT158-10	HQ990868	AAN5476	Erebidae	Arctiinae	Spilosoma	Spilosoma erythrozona
MAMOT160-10	HQ990870	AAN5476	Erebidae	Arctiinae	Spilosoma	Spilosoma erythrozona
MAMOT156-10	HQ990866	AAN5476	Erebidae	Arctiinae	Spilosoma	Spilosoma erythrozona
MAMOT1774-12	KX862981	AAN5476	Erebidae	Arctiinae	Spilosoma	Spilosoma erythrozona
MAMOT696-10	HQ991380	AAN5484	Erebidae	Arctiinae	Spilosoma	Spilosoma obliqua
MAMOT697-10	HQ991381	AAN5484	Erebidae	Arctiinae	Spilosoma	Spilosoma obliqua
MAMOT1844-12	KX861403	AAQ2617	Erebidae	Arctiinae	Spilosoma	Spilosoma xanthogaster
MAMOT927-10	JF858115	AAQ2617	Erebidae	Arctiinae	Spilosoma	Spilosoma xanthogaster
ZASPH040-11		AAQ2617	Erebidae	Arctiinae	Spilosoma	Spilosoma xanthogaster
ZASPH032-11		AAQ2617	Erebidae	Arctiinae	Spilosoma	Spilosoma xanthogaster
MAMOT1847-12	KX862770	AAQ2617	Erebidae	Arctiinae	Spilosoma	Spilosoma xanthogaster
MAMOT2114-12	KX860166	AAZ0789	Erebidae	Arctiinae	Tatargina	Tatargina pannosa
MAMOT2111-12	KX863056	AAZ0789	Erebidae	Arctiinae	Tatargina	Tatargina pannosa
MAMOT2106-12	KX861453	AAZ0789	Erebidae	Arctiinae	Tatargina	Tatargina pannosa
MAMOT2107-12	KX860249	AAZ0789	Erebidae	Arctiinae	Tatargina	Tatargina pannosa
ZASPH042-11		AAZ0789	Erebidae	Arctiinae	Tatargina	Tatargina pannosa
MAMOT2109-12	KX860336	AAZ0789	Erebidae	Arctiinae	Tatargina	Tatargina pannosa
MAMOT2968-12	KX863141	AAZ0789	Erebidae	Arctiinae	Tatargina	Tatargina pannosa
MAMOT2967-12	KX860845	AAZ0789	Erebidae	Arctiinae	Tatargina	Tatargina pannosa
MAMOT2108-12	KX862051	AAZ0789	Erebidae	Arctiinae	Tatargina	Tatargina pannosa
MAMOT2112-12	KX862050	AAZ0789	Erebidae	Arctiinae	Tatargina	Tatargina pannosa
MAMOT2105-12	KX861585	AAZ0789	Erebidae	Arctiinae	Tatargina	Tatargina pannosa
MAMOT2113-12	KX861290	AAZ0789	Erebidae	Arctiinae	Tatargina	Tatargina pannosa
MAMOT2110-12	KX861817	AAZ0789	Erebidae	Arctiinae	Tatargina	Tatargina pannosa
MAMOT880-10	JF858069	AAA4528	Erebidae	Arctiinae	Utetheisa	Utetheisa lotrix
MAMOT1596-12	KX860445	AAL8706	Erebidae	Arctiinae	Utetheisa	Utetheisa nr. lotrix
MAMOT549-10	HQ991238	AAL8706	Erebidae	Arctiinae	Utetheisa	Utetheisa nr. lotrix
MAMOT1598-12	KX862995	AAL8706	Erebidae	Arctiinae	Utetheisa	Utetheisa nr. lotrix
MAMOT1599-12	KX861581	AAL8706	Erebidae	Arctiinae	Utetheisa	Utetheisa nr. lotrix
MAMOT1597-12	KX862056	AAL8706	Erebidae	Arctiinae	Utetheisa	Utetheisa nr. lotrix
MAIMB272-09	GU681999	AAF0098	Erebidae	Arctiinae	Utetheisa	Utetheisa pulchella
MAIMB274-09	GU682000	AAF0098	Erebidae	Arctiinae	Utetheisa	Utetheisa pulchella
MAMOT550-10	HQ991239	AAF0098	Erebidae	Arctiinae	Utetheisa	Utetheisa pulchella
MAMOT551-10	HQ991240	AAF0098	Erebidae	Arctiinae	Utetheisa	Utetheisa pulchella
MAMOT548-10	HQ991237	AAF0098	Erebidae	Arctiinae	Utetheisa	Utetheisa pulchella
MAMOT552-10	HQ991241	AAF0098	Erebidae	Arctiinae	Utetheisa	Utetheisa pulchella
MAIMB270-09	GU682001	AAF0098	Erebidae	Arctiinae	Utetheisa	Utetheisa pulchella
MAIMB271-09	GU682002	AAF0098	Erebidae	Arctiinae	Utetheisa	Utetheisa pulchella
MAMOT3849-13	KX861324	ACI9797	Erebidae	Arctiinae
MAMOT1138-11	KX862961	AAZ6036	Erebidae	Arctiinae
MAMOT3851-13	KX862356	ACI9797	Erebidae	Arctiinae
MAMOT3852-13	KX861546	ACI9797	Erebidae	Arctiinae
MAMOT1136-11	KX863053	AAZ6036	Erebidae	Arctiinae
MAMOT3850-13	KX860134	ACI9797	Erebidae	Arctiinae
MAMOT3194-13	KX860439	AAQ0218	Erebidae	Arctiinae
MAMOT3411-13	KX860267	AAQ0218	Erebidae	Arctiinae
MAMOT3486-13	KX860945	AAZ4109	Erebidae	Arctiinae
MAMOT3192-13	KX860955	AAQ0218	Erebidae	Arctiinae
MAMOT778-10	JF857970	AAQ0219	Erebidae	Arctiinae
MAMOT3430-13	KX862480	AAQ0218	Erebidae	Arctiinae
MAMOT777-10	JF857969	AAQ0218	Erebidae	Arctiinae
MAMOT776-10	JF857968	AAQ0218	Erebidae	Arctiinae
MAMOT1137-11	KX861908	AAZ6036	Erebidae	Arctiinae
MAMOT3459-13	KX863265	AAZ4109	Erebidae	Arctiinae
ZASPH041-11		AAZ6936	Erebidae	Arctiinae
MAMOT3845-13	KX862749	ACI9797	Erebidae	Arctiinae
MAMOT3184-13	KX863171	AAQ0218	Erebidae	Arctiinae
MAMOT3847-13	KX862508	ACI9797	Erebidae	Arctiinae
MAMOT3155-13	KX863052	ACH1409	Erebidae	Arctiinae
MAMOT1222-11	JN988555	AAZ4109	Erebidae	Arctiinae
MAMOT3848-13	KX860160	ACI9797	Erebidae	Arctiinae
MAMOT3846-13	KX861555	ACI9797	Erebidae	Arctiinae
MAMOT3183-13	KX862592	ACI9679	Erebidae	Boletobiinae	Corgatha
MAMOT3234-13	KX860798	ACI9679	Erebidae	Boletobiinae	Corgatha
MAMOT3445-13	KX860700	ACI9679	Erebidae	Boletobiinae	Corgatha
MAMOT3447-13	KX861688	ACI9679	Erebidae	Boletobiinae	Corgatha
MAMOT3402-13	KX860807	ACI9360	Erebidae	Boletobiinae	Corgatha
MAMOT3319-13	KX863328	ACI9679	Erebidae	Boletobiinae	Corgatha
MAMOT3829-13	KX863117	ACI9679	Erebidae	Boletobiinae	Corgatha
MAMOT3172-13	KX862868	ACI9679	Erebidae	Boletobiinae	Corgatha
MAMOT3409-13	KX862847	ACI9679	Erebidae	Boletobiinae	Corgatha
MAMOT3312-13	KX860343	ACI9679	Erebidae	Boletobiinae	Corgatha
MAMOT3784-13	KX860651	ACI9679	Erebidae	Boletobiinae	Corgatha
MAMOT3781-13	KX861021	ACI9679	Erebidae	Boletobiinae	Corgatha
MAMOT3420-13	KX861459	ACI9679	Erebidae	Boletobiinae	Corgatha
MAMOT3475-13	KX860743	ACI9679	Erebidae	Boletobiinae	Corgatha
MAMOT3407-13	KX861117	ACI9679	Erebidae	Boletobiinae	Corgatha
MAMOT3222-13	KX860692	ACI9679	Erebidae	Boletobiinae	Corgatha
MAMOT3220-13	KX862158	ACI9679	Erebidae	Boletobiinae	Corgatha
MAMOT3342-13	KX861666	ACI9523	Erebidae	Boletobiinae	Hyperstrotia
MAMOT3175-13	KX861752	ACI9329	Erebidae	Boletobiinae	Phytometra
MAMOT3463-13	KX862741	ACI9329	Erebidae	Boletobiinae	Phytometra
MAMOT3599-13	KX860212	AAN8799	Erebidae	Boletobiinae	Saroba	Saroba ceylonica
MAMOT609-10	HQ991296	AAN8799	Erebidae	Boletobiinae	Saroba	Saroba ceylonica
MAMOT3577-13	KX863250	AAN8799	Erebidae	Boletobiinae	Saroba	Saroba ceylonica
MAMOT207-10	HQ990913	AAN8799	Erebidae	Boletobiinae	Saroba	Saroba ceylonica
MAMOT209-10	HQ990914	AAN8799	Erebidae	Boletobiinae	Saroba	Saroba ceylonica
MAMOT3701-13	KX861264	AAN8799	Erebidae	Boletobiinae	Saroba	Saroba ceylonica
MAMOT205-10	HQ990911	AAN8799	Erebidae	Boletobiinae	Saroba	Saroba ceylonica
MAMOT206-10	HQ990912	AAN8799	Erebidae	Boletobiinae	Saroba	Saroba ceylonica
MAMOT1920-12	KX860454	ACA2706	Erebidae	Calpinae	Calyptra
MAMOT1918-12	KX860577	ACA2706	Erebidae	Calpinae	Calyptra
MAMOT1919-12	KX862672	ACA2706	Erebidae	Calpinae	Calyptra
MAMOT1060-11	JN988524	AAC6829	Erebidae	Calpinae	Eudocima	Eudocima materna
MAMOT2556-12	KX862168	ACA2530	Erebidae	Calpinae	Gonodonta
MAMOT210-10	HQ990915	AAN4597	Erebidae	Calpinae	Oraesia
MAMOT3603-13	KX861573	AAN4597	Erebidae	Calpinae	Oraesia
MAMOT3609-13	KX861857	AAN4597	Erebidae	Calpinae	Oraesia
MAMOT2852-12	KX862602	AAN4597	Erebidae	Calpinae	Oraesia
MAMOT3601-13	KX862763	AAN4597	Erebidae	Calpinae	Oraesia
MAMOT3604-13	KX862204	AAN4597	Erebidae	Calpinae	Oraesia
MAMOT3605-13	KX860201	AAN4597	Erebidae	Calpinae	Oraesia
MAMOT3600-13	KX861575	AAN4597	Erebidae	Calpinae	Oraesia
MAMOT3602-13	KX862268	AAN4597	Erebidae	Calpinae	Oraesia
MAMOT211-10	HQ990916	AAN4597	Erebidae	Calpinae	Oraesia
MAMOT3607-13	KX860190	AAN4597	Erebidae	Calpinae	Oraesia
MAMOT3606-13	KX861027	ACI9593	Erebidae	Calpinae	Oraesia
MAMOT2957-12	KX861443	AAI0994	Erebidae	Calpinae	Rusicada	Rusicada combinans
MAMOT2201-12	KX860903	AAE6373	Erebidae	Catocalinae	Arcte	Arcte coerula
MAMOT2912-12	KX860821	ABA4225	Erebidae	Catocalinae	Chalciope	Chalciope mygdon
MAMOT3911-13	KX860846	AAP0209	Erebidae	Catocalinae	Chrysopera	Chrysopera combinans
MAMOT3493-13	KX860219	AAJ4415	Erebidae	Catocalinae	Daona	Daona constellans
MAMOT544-10	HQ991233	AAJ4415	Erebidae	Catocalinae	Daona	Daona constellans
PMNHI153-15	KX863037	AAC1286	Erebidae	Catocalinae	Gesonia	Gesonia obeditalis
MAMOT2737-12	KX860440	ABX2541	Erebidae	Catocalinae	Lyncestis
MAMOT1628-12	KX862468	ABX2541	Erebidae	Catocalinae	Lyncestis
MAMOT2606-12	KX861207	ABX2541	Erebidae	Catocalinae	Lyncestis
MAMOT1114-11	JN988474	AAW0504	Erebidae	Erebinae	Acantholipes	Acantholipes trimeni
MAMOT1518-12	KX862598	ABX1211	Erebidae	Erebinae	Acantholipes
MAMOT1513-12	KX860934	ABX1211	Erebidae	Erebinae	Acantholipes
MAMOT1112-11	JN988476	AAQ0223	Erebidae	Erebinae	Acantholipes
MAMOT1113-11	JN988475	AAQ0223	Erebidae	Erebinae	Acantholipes
MAMOT1111-11	JN988477	AAQ0223	Erebidae	Erebinae	Acantholipes
MAMOT791-10	JF857983	AAQ0223	Erebidae	Erebinae	Acantholipes
MAMOT083-10	HQ990803	AAB2556	Erebidae	Erebinae	Achaea	Achaea janata
MAMOT2778-12	KX860641	AAB2556	Erebidae	Erebinae	Achaea	Achaea janata
MAMOT087-10	HQ990807	AAB2556	Erebidae	Erebinae	Achaea	Achaea janata
MAMOT086-10	HQ990806	AAB2556	Erebidae	Erebinae	Achaea	Achaea janata
MAMOT085-10	HQ990805	AAB2556	Erebidae	Erebinae	Achaea	Achaea janata
MAMOT084-10	HQ990804	AAB2556	Erebidae	Erebinae	Achaea	Achaea janata
MAMOT1125-11	JN988504	AAK2282	Erebidae	Erebinae	Catocala	Catocala flavescens
MAMOT2932-12	KX862710	AAK2282	Erebidae	Erebinae	Catocala	Catocala flavescens
MAMOT1129-11	JN988500	AAK2282	Erebidae	Erebinae	Catocala	Catocala flavescens
MAMOT2931-12	KX862680	AAK2282	Erebidae	Erebinae	Catocala	Catocala flavescens
MAMOT1128-11	JN988501	AAK2282	Erebidae	Erebinae	Catocala	Catocala flavescens
MAMOT1127-11	JN988502	AAK2282	Erebidae	Erebinae	Catocala	Catocala flavescens
MAMOT1126-11	JN988503	AAK2282	Erebidae	Erebinae	Catocala	Catocala flavescens
MAMOT1927-12	KX861518	AAN4773	Erebidae	Erebinae	Catocala	Catocala inconstans
MAMOT215-10	HQ990920	AAN4773	Erebidae	Erebinae	Catocala	Catocala inconstans
MAMOT1928-12	KX860852	AAN4773	Erebidae	Erebinae	Catocala	Catocala inconstans
MAMOT1058-11	JN988499	AAN4773	Erebidae	Erebinae	Catocala	Catocala inconstans
MAMOT2930-12	KX862507	AAB2298	Erebidae	Erebinae	Catocala	Catocala pudica
MAMOT424-10	HQ991117	AAN4844	Erebidae	Erebinae	Clytie	Clytie devia
MAMOT570-10	HQ991258	AAN4844	Erebidae	Erebinae	Clytie	Clytie devia
MAMOT510-10	HQ991201	AAN4844	Erebidae	Erebinae	Clytie	Clytie devia
MAMOT509-10	HQ991200	AAN4844	Erebidae	Erebinae	Clytie	Clytie devia
MAMOT1647-12	KX860598	ACE7838	Erebidae	Erebinae	Clytie	Clytie illunaris
MAMOT428-10	HQ991121	ACE7838	Erebidae	Erebinae	Clytie	Clytie illunaris
MAMOT1728-12	KX862493	ACE7838	Erebidae	Erebinae	Clytie	Clytie illunaris
MAMOT427-10	HQ991120	ACE7838	Erebidae	Erebinae	Clytie	Clytie illunaris
MAMOT1648-12	KX860280	ACE7838	Erebidae	Erebinae	Clytie	Clytie illunaris
MAMOT1350-11	JN988521	AAZ9161	Erebidae	Erebinae	Drasteria	Drasteria saisani
MAMOT1349-11	JN988522	AAZ9161	Erebidae	Erebinae	Drasteria	Drasteria saisani
MAMOT1069-11	JN988519	AAW0493	Erebidae	Erebinae	Drasteria
MAMOT1068-11	JN988520	AAW0493	Erebidae	Erebinae	Drasteria
MAMOT1204-11	JN988518	AAZ6076	Erebidae	Erebinae	Drasteria
MAMOT238-10	HQ990939	AAN5051	Erebidae	Erebinae	Dysgonia	Dysgonia algira
MAMOT3734-13	KX862446	AAN5051	Erebidae	Erebinae	Dysgonia	Dysgonia algira
MAMOT3735-13	KX863084	AAN5051	Erebidae	Erebinae	Dysgonia	Dysgonia algira
MAMOT392-10	HQ991086	AAN8812	Erebidae	Erebinae	Dysgonia	Dysgonia rogenhoferi
MAIMB168-09	GU681857	AAD1503	Erebidae	Erebinae	Dysgonia	Dysgonia torrida
MAMOT1346-11	JN988498	AAZ8969	Erebidae	Erebinae	Dysgonia
MAMOT2721-12	KX861441	AAZ8969	Erebidae	Erebinae	Dysgonia
MAMOT2211-12	KX862064	AAP4015	Erebidae	Erebinae	Erebus	Erebus albicinctus
MAMOT2212-12	KX860650	AAP4015	Erebidae	Erebinae	Erebus	Erebus albicinctus
MAMOT358-10	HQ991052	AAN7303	Erebidae	Erebinae	Erebus	Erebus caprimulgus
MAMOT2855-12	KX862013	AAZ4774	Erebidae	Erebinae	Ericeia	Ericeia subcinerea
MAMOT3583-13	KX861931	AAZ4774	Erebidae	Erebinae	Ericeia	Ericeia subcinerea
MAMOT1272-11	JN988523	AAZ4774	Erebidae	Erebinae	Ericeia	Ericeia subcinerea
MAMOT2854-12	KX860438	AAZ4774	Erebidae	Erebinae	Ericeia	Ericeia subcinerea
MAMOT2851-12	KX860897	AAZ4774	Erebidae	Erebinae	Ericeia	Ericeia subcinerea
MAMOT2014-12	KX862761	ACA2350	Erebidae	Erebinae	Fodina	Fodina stola
MAMOT2019-12	KX862569	ACA2350	Erebidae	Erebinae	Fodina	Fodina stola
MAMOT2011-12	KX862707	ACA2350	Erebidae	Erebinae	Fodina	Fodina stola
MAMOT2018-12	KX861571	ACA2350	Erebidae	Erebinae	Fodina	Fodina stola
MAMOT2013-12	KX862875	ACA2350	Erebidae	Erebinae	Fodina	Fodina stola
MAMOT2010-12	KX862901	ACA2350	Erebidae	Erebinae	Fodina	Fodina stola
MAMOT2015-12	KX862154	ACA2350	Erebidae	Erebinae	Fodina	Fodina stola
MAMOT2012-12	KX861033	ACA2350	Erebidae	Erebinae	Fodina	Fodina stola
MAMOT2016-12	KX860491	ACA2350	Erebidae	Erebinae	Fodina	Fodina stola
MAMOT2017-12	KX863138	ACA2350	Erebidae	Erebinae	Fodina	Fodina stola
MAMOT1527-12	KX862873	ACE2985	Erebidae	Erebinae	Gnamptonyx	Gnamptonyx innexa
MAMOT2363-12	KX860467	ACE2985	Erebidae	Erebinae	Gnamptonyx	Gnamptonyx innexa
MAMOT540-10	HQ991230	ACE2985	Erebidae	Erebinae	Gnamptonyx	Gnamptonyx innexa
MAMOT2530-12	KX863207	ACE2985	Erebidae	Erebinae	Gnamptonyx	Gnamptonyx innexa
MAMOT1530-12	KX862144	ACE2985	Erebidae	Erebinae	Gnamptonyx	Gnamptonyx innexa
MAMOT707-10	HQ991391	ACE2985	Erebidae	Erebinae	Gnamptonyx	Gnamptonyx innexa
MAMOT2523-12	KX860681	ACE2985	Erebidae	Erebinae	Gnamptonyx	Gnamptonyx innexa
MAMOT669-10	HQ991354	ACE2985	Erebidae	Erebinae	Gnamptonyx	Gnamptonyx innexa
MAMOT1523-12	KX861883	ACE2985	Erebidae	Erebinae	Gnamptonyx	Gnamptonyx innexa
MAMOT1521-12	KX862740	AAN7319	Erebidae	Erebinae	Gnamptonyx
MAMOT1526-12	KX861357	AAN7319	Erebidae	Erebinae	Gnamptonyx
MAMOT1525-12	KX861538	AAN7319	Erebidae	Erebinae	Gnamptonyx
MAMOT1516-12	KX860676	AAN7319	Erebidae	Erebinae	Gnamptonyx
MAMOT1522-12	KX861906	AAN7319	Erebidae	Erebinae	Gnamptonyx
MAMOT610-10	HQ991297	AAN7319	Erebidae	Erebinae	Gnamptonyx
MAMOT2333-12	KX863184	AAN7319	Erebidae	Erebinae	Gnamptonyx
MAMOT1517-12	KX860655	AAN7319	Erebidae	Erebinae	Gnamptonyx
MAMOT637-10	HQ991323	AAN7319	Erebidae	Erebinae	Gnamptonyx
MAMOT640-10	HQ991325	AAN7319	Erebidae	Erebinae	Gnamptonyx
MAMOT1539-12	KX862640	AAN7319	Erebidae	Erebinae	Gnamptonyx
MAMOT1536-12	KX860631	AAN7319	Erebidae	Erebinae	Gnamptonyx
MAMOT1533-12	KX861619	AAN7319	Erebidae	Erebinae	Gnamptonyx
MAMOT1532-12	KX860443	AAN7319	Erebidae	Erebinae	Gnamptonyx
MAMOT1531-12	KX861292	AAN7319	Erebidae	Erebinae	Gnamptonyx
MAMOT1528-12	KX862496	AAN7319	Erebidae	Erebinae	Gnamptonyx
MAMOT2446-12	KX861617	AAN7319	Erebidae	Erebinae	Gnamptonyx
MAMOT1524-12	KX862193	AAN7319	Erebidae	Erebinae	Gnamptonyx
MAMOT538-10	HQ991228	AAN7319	Erebidae	Erebinae	Gnamptonyx
MAMOT539-10	HQ991229	AAN7319	Erebidae	Erebinae	Gnamptonyx
MAMOT103-10	HQ990823	AAN7319	Erebidae	Erebinae	Gnamptonyx
MAMOT315-10	HQ991010	AAN7319	Erebidae	Erebinae	Gnamptonyx
MAMOT708-10	HQ991392	AAN7319	Erebidae	Erebinae	Gnamptonyx
MAMOT098-10	HQ990818	AAN7319	Erebidae	Erebinae	Gnamptonyx
MAMOT060-10	HQ990781	AAN7319	Erebidae	Erebinae	Gnamptonyx
MAMOT2546-12	KX862272	AAN7319	Erebidae	Erebinae	Gnamptonyx
MAMOT1538-12	KX861885	AAN7319	Erebidae	Erebinae	Gnamptonyx
MAMOT059-10	HQ990780	AAN7319	Erebidae	Erebinae	Gnamptonyx
MAMOT541-10	HQ991231	AAN7319	Erebidae	Erebinae	Gnamptonyx
MAMOT058-10	HQ990779	AAN7319	Erebidae	Erebinae	Gnamptonyx
MAMOT057-10	HQ990778	AAN7319	Erebidae	Erebinae	Gnamptonyx
MAMOT2568-12	KX860567	AAN7319	Erebidae	Erebinae	Gnamptonyx
MAMOT537-10	HQ991227	AAN7319	Erebidae	Erebinae	Gnamptonyx
MAMOT056-10	HQ990777	AAN7319	Erebidae	Erebinae	Gnamptonyx
MAMOT1352-11	JN988525	AAN7319	Erebidae	Erebinae	Gnamptonyx
MAMOT1537-12	KX860729	AAN7319	Erebidae	Erebinae	Gnamptonyx
MAMOT2565-12	KX861591	AAN7319	Erebidae	Erebinae	Gnamptonyx
MAMOT1535-12	KX862803	AAN7319	Erebidae	Erebinae	Gnamptonyx
MAMOT1534-12	KX861808	AAN7319	Erebidae	Erebinae	Gnamptonyx
MAMOT1529-12	KX862330	AAN7319	Erebidae	Erebinae	Gnamptonyx
MAMOT1345-11	JN988526	AAZ9061	Erebidae	Erebinae	Grammodes	Grammodes geometrica
MAMOT1715-12	KX863336	AAG5842	Erebidae	Erebinae	Grammodes	Grammodes stolida
MAMOT1347-11	JN988527	AAG5842	Erebidae	Erebinae	Grammodes	Grammodes stolida
MAMOT432-10	HQ991125	AAG5842	Erebidae	Erebinae	Grammodes	Grammodes stolida
MAMOT1627-12	KX861805	AAG5842	Erebidae	Erebinae	Grammodes	Grammodes stolida
MAMOT1696-12	KX862755	ABX5881	Erebidae	Erebinae	Heteropalpia	Heteropalpia robusta
MAMOT1695-12	KX860339	ABX5881	Erebidae	Erebinae	Heteropalpia	Heteropalpia robusta
MAMOT2691-12	KX861978	AAP7259	Erebidae	Erebinae	Hypotacha	Hypotacha indecisa
MAMOT2491-12	KX860460	AAP7259	Erebidae	Erebinae	Hypotacha	Hypotacha indecisa
MAMOT2441-12	KX860188	AAP7259	Erebidae	Erebinae	Hypotacha	Hypotacha indecisa
MAMOT2438-12	KX861532	AAP7259	Erebidae	Erebinae	Hypotacha	Hypotacha indecisa
MAMOT2440-12	KX862083	AAP7259	Erebidae	Erebinae	Hypotacha	Hypotacha indecisa
MAMOT2547-12	KX860595	AAP7259	Erebidae	Erebinae	Hypotacha	Hypotacha indecisa
MAMOT1120-11	JN988536	AAP7259	Erebidae	Erebinae	Hypotacha	Hypotacha indecisa
MAMOT2567-12	KX863132	AAP7259	Erebidae	Erebinae	Hypotacha	Hypotacha indecisa
MAMOT2573-12	KX860600	AAP7259	Erebidae	Erebinae	Hypotacha	Hypotacha indecisa
MAMOT2574-12	KX863063	AAP7259	Erebidae	Erebinae	Hypotacha	Hypotacha indecisa
MAMOT2575-12	KX862455	AAP7259	Erebidae	Erebinae	Hypotacha	Hypotacha indecisa
MAMOT2576-12	KX861330	AAP7259	Erebidae	Erebinae	Hypotacha	Hypotacha indecisa
MAMOT1487-12	KX861968	AAP7259	Erebidae	Erebinae	Hypotacha	Hypotacha indecisa
MAMOT1488-12	KX862811	AAP7259	Erebidae	Erebinae	Hypotacha	Hypotacha indecisa
MAMOT2579-12	KX860525	AAP7259	Erebidae	Erebinae	Hypotacha	Hypotacha indecisa
MAMOT2580-12	KX863002	AAP7259	Erebidae	Erebinae	Hypotacha	Hypotacha indecisa
MAMOT2581-12	KX861816	AAP7259	Erebidae	Erebinae	Hypotacha	Hypotacha indecisa
MAMOT1490-12	KX861126	AAP7259	Erebidae	Erebinae	Hypotacha	Hypotacha indecisa
MAMOT2582-12	KX860421	AAP7259	Erebidae	Erebinae	Hypotacha	Hypotacha indecisa
MAMOT2583-12	KX860898	AAP7259	Erebidae	Erebinae	Hypotacha	Hypotacha indecisa
MAMOT1491-12	KX862176	AAP7259	Erebidae	Erebinae	Hypotacha	Hypotacha indecisa
MAMOT1492-12	KX860475	AAP7259	Erebidae	Erebinae	Hypotacha	Hypotacha indecisa
MAMOT1494-12	KX860657	AAP7259	Erebidae	Erebinae	Hypotacha	Hypotacha indecisa
MAMOT1497-12	KX862766	AAP7259	Erebidae	Erebinae	Hypotacha	Hypotacha indecisa
MAMOT1499-12	KX861334	AAP7259	Erebidae	Erebinae	Hypotacha	Hypotacha indecisa
MAMOT1503-12	KX860824	AAP7259	Erebidae	Erebinae	Hypotacha	Hypotacha indecisa
MAMOT1504-12	KX862808	AAP7259	Erebidae	Erebinae	Hypotacha	Hypotacha indecisa
MAMOT2585-12	KX861594	AAP7259	Erebidae	Erebinae	Hypotacha	Hypotacha indecisa
MAMOT2586-12	KX860412	AAP7259	Erebidae	Erebinae	Hypotacha	Hypotacha indecisa
MAMOT2587-12	KX860966	AAP7259	Erebidae	Erebinae	Hypotacha	Hypotacha indecisa
MAMOT2588-12	KX863288	AAP7259	Erebidae	Erebinae	Hypotacha	Hypotacha indecisa
MAMOT2589-12	KX861644	AAP7259	Erebidae	Erebinae	Hypotacha	Hypotacha indecisa
MAMOT2578-12	KX860621	AAP7259	Erebidae	Erebinae	Hypotacha	Hypotacha indecisa
MAMOT2437-12	KX862999	AAP7259	Erebidae	Erebinae	Hypotacha	Hypotacha indecisa
MAMOT2436-12	KX862390	AAP7259	Erebidae	Erebinae	Hypotacha	Hypotacha indecisa
MAMOT2435-12	KX862789	AAP7259	Erebidae	Erebinae	Hypotacha	Hypotacha indecisa
MAMOT2434-12	KX860784	AAP7259	Erebidae	Erebinae	Hypotacha	Hypotacha indecisa
MAMOT2433-12	KX863282	AAP7259	Erebidae	Erebinae	Hypotacha	Hypotacha indecisa
MAMOT2432-12	KX863075	AAP7259	Erebidae	Erebinae	Hypotacha	Hypotacha indecisa
MAMOT2447-12	KX860703	AAP7259	Erebidae	Erebinae	Hypotacha	Hypotacha indecisa
MAMOT2688-12	KX861163	AAP7259	Erebidae	Erebinae	Hypotacha	Hypotacha indecisa
MAMOT2439-12	KX862309	AAP7259	Erebidae	Erebinae	Hypotacha	Hypotacha indecisa
MAMOT2692-12	KX861797	AAP7259	Erebidae	Erebinae	Hypotacha	Hypotacha indecisa
MAMOT2697-12	KX863258	AAP7259	Erebidae	Erebinae	Hypotacha	Hypotacha indecisa
MAMOT2726-12	KX862896	AAP7259	Erebidae	Erebinae	Hypotacha	Hypotacha indecisa
MAMOT2727-12	KX862906	AAP7259	Erebidae	Erebinae	Hypotacha	Hypotacha indecisa
MAMOT2728-12	KX863177	AAP7259	Erebidae	Erebinae	Hypotacha	Hypotacha indecisa
MAMOT2729-12	KX860685	AAP7259	Erebidae	Erebinae	Hypotacha	Hypotacha indecisa
MAMOT2542-12	KX862310	AAP7259	Erebidae	Erebinae	Hypotacha	Hypotacha indecisa
MAMOT1084-11	JN988537	AAP7259	Erebidae	Erebinae	Hypotacha	Hypotacha indecisa
MAMOT2584-12	KX860980	AAP7259	Erebidae	Erebinae	Hypotacha	Hypotacha indecisa
MAMOT1476-12	KX863220	AAP7259	Erebidae	Erebinae	Hypotacha	Hypotacha indecisa
MAMOT1480-12	KX863041	AAP7259	Erebidae	Erebinae	Hypotacha	Hypotacha indecisa
MAMOT1484-12	KX862947	AAP7259	Erebidae	Erebinae	Hypotacha	Hypotacha indecisa
MAMOT1493-12	KX862878	AAP7259	Erebidae	Erebinae	Hypotacha	Hypotacha indecisa
MAMOT1495-12	KX860252	AAP7259	Erebidae	Erebinae	Hypotacha	Hypotacha indecisa
MAMOT1319-11	JN988538	AAP7259	Erebidae	Erebinae	Hypotacha	Hypotacha indecisa
MAMTT191-14	KX863185	AAP7259	Erebidae	Erebinae	Hypotacha	Hypotacha indecisa
MAMOT1067-11	JN988535	AAP7890	Erebidae	Erebinae	Hypotacha
MAMOT845-10	JF858035	ABZ2788	Erebidae	Erebinae	Mocis	Mocis proverai
MAMOT846-10	JF858036	ABZ2788	Erebidae	Erebinae	Mocis	Mocis proverai
MAMOT2894-12	KX861467	ABZ2788	Erebidae	Erebinae	Mocis	Mocis proverai
MAMOT950-10	JF858138	ABZ2788	Erebidae	Erebinae	Mocis	Mocis proverai
MAMOT2893-12	KX860613	ABZ2788	Erebidae	Erebinae	Mocis	Mocis proverai
MAMOT2428-12	KX861195	ACA2565	Erebidae	Erebinae	Mocis
MAMOT2482-12	KX860878	ACA2565	Erebidae	Erebinae	Mocis
MAMOT2487-12	KX860678	ACA2565	Erebidae	Erebinae	Mocis
MAMOT1059-11	JN988582	ABZ7649	Erebidae	Erebinae	Ophiusa	Ophiusa tirhaca
MAMOT3862-13	KX861771	ABZ7649	Erebidae	Erebinae	Ophiusa	Ophiusa tirhaca
MAMOT271-10	HQ990969	AAN4613	Erebidae	Erebinae	Ophiusa	Ophiusa triphaenoides
MAMOT1727-12	KX862151	ADD1816	Erebidae	Erebinae	Ophiusa	Ophiusa umbrilinea
MAMOT1730-12	KX862635	AAG5845	Erebidae	Erebinae	Pandesma	Pandesma robusta
MAMOT426-10	HQ991119	AAG5845	Erebidae	Erebinae	Pandesma	Pandesma robusta
MAMOT1666-12	KX860331	AAG5845	Erebidae	Erebinae	Pandesma	Pandesma robusta
MAMOT2484-12	KX863142	AAG5845	Erebidae	Erebinae	Pandesma	Pandesma robusta
MAMOT1505-12	KX860365	AAG5845	Erebidae	Erebinae	Pandesma	Pandesma robusta
MAMOT1507-12	KX860341	AAG5845	Erebidae	Erebinae	Pandesma	Pandesma robusta
MAMOT1508-12	KX860694	AAG5845	Erebidae	Erebinae	Pandesma	Pandesma robusta
MAMOT1509-12	KX862788	AAG5845	Erebidae	Erebinae	Pandesma	Pandesma robusta
MAMOT2485-12	KX861982	AAG5845	Erebidae	Erebinae	Pandesma	Pandesma robusta
MAMOT2486-12	KX860854	AAG5845	Erebidae	Erebinae	Pandesma	Pandesma robusta
MAMOT1724-12	KX863146	AAG5845	Erebidae	Erebinae	Pandesma	Pandesma robusta
MAMOT2476-12	KX860534	AAG5845	Erebidae	Erebinae	Pandesma	Pandesma robusta
MAMOT1725-12	KX860895	AAG5845	Erebidae	Erebinae	Pandesma	Pandesma robusta
MAMOT425-10	HQ991118	AAG5845	Erebidae	Erebinae	Pandesma	Pandesma robusta
MAMOT1726-12	KX860968	AAG5845	Erebidae	Erebinae	Pandesma	Pandesma robusta
MAMOT3628-13	KX860318	AAG5845	Erebidae	Erebinae	Pandesma	Pandesma robusta
MAMOT1311-11	JN988586	AAG5845	Erebidae	Erebinae	Pandesma	Pandesma robusta
MAMOT1313-11	JN988585	AAG5845	Erebidae	Erebinae	Pandesma	Pandesma robusta
MAMOT1314-11	JN988584	AAG5845	Erebidae	Erebinae	Pandesma	Pandesma robusta
MAMOT1315-11	JN988592	AAG5845	Erebidae	Erebinae	Pandesma	Pandesma robusta
MAMOT2175-12	KX861569	AAG5845	Erebidae	Erebinae	Pandesma	Pandesma robusta
MAMOT1316-11	JN988591	AAG5845	Erebidae	Erebinae	Pandesma	Pandesma robusta
MAMOT1317-11	JN988590	AAG5845	Erebidae	Erebinae	Pandesma	Pandesma robusta
MAMOT568-10	HQ991256	AAG5845	Erebidae	Erebinae	Pandesma	Pandesma robusta
MAMOT2168-12	KX862622	AAG5845	Erebidae	Erebinae	Pandesma	Pandesma robusta
MAMOT2572-12	KX861235	AAG5845	Erebidae	Erebinae	Pandesma	Pandesma robusta
MAMOT1318-11	JN988589	AAG5845	Erebidae	Erebinae	Pandesma	Pandesma robusta
MAMOT2531-12	KX861311	AAG5845	Erebidae	Erebinae	Pandesma	Pandesma robusta
MAMOT3715-13	KX862321	AAG5845	Erebidae	Erebinae	Pandesma	Pandesma robusta
MAMOT1506-12	KX860367	AAG5845	Erebidae	Erebinae	Pandesma	Pandesma robusta
MAMOT1310-11	JN988587	AAG5845	Erebidae	Erebinae	Pandesma	Pandesma robusta
MAMOT1061-11	JN988588	AAG5845	Erebidae	Erebinae	Pandesma	Pandesma robusta
MAMOT1344-11	JN988583	AAN8965	Erebidae	Erebinae	Pandesma
MAMOT298-10	HQ990994	AAN8965	Erebidae	Erebinae	Pandesma
MAMOT1351-11	JN988593	AAZ8341	Erebidae	Erebinae	Perciana
MAMOT1103-11	JN988594	AAI0579	Erebidae	Erebinae	Pericyma	Pericyma mendax
MAMOT3705-13	KX860262	AAA2053	Erebidae	Erebinae	Pericyma
MAMOT2318-12	KX860371	AAA2053	Erebidae	Erebinae	Pericyma
MAMOT2474-12	KX861461	AAA2053	Erebidae	Erebinae	Pericyma
MAMOT2521-12	KX862237	AAA2053	Erebidae	Erebinae	Pericyma
MAMOT2527-12	KX862893	AAA2053	Erebidae	Erebinae	Pericyma
MAMOT2372-12	KX863068	AAA2053	Erebidae	Erebinae	Pericyma
MAMOT137-10	HQ990851	AAA2053	Erebidae	Erebinae	Pericyma
MAMOT139-10	HQ990853	AAA2053	Erebidae	Erebinae	Pericyma
MAMOT2357-12	KX862673	AAA2053	Erebidae	Erebinae	Pericyma
MAMOT145-10	HQ990859	AAA2053	Erebidae	Erebinae	Pericyma
MAMOT2341-12	KX862603	AAA2053	Erebidae	Erebinae	Pericyma
MAMOT2560-12	KX861143	AAA2053	Erebidae	Erebinae	Pericyma
MAMOT2336-12	KX861635	AAA2053	Erebidae	Erebinae	Pericyma
MAMOT2332-12	KX861217	AAA2053	Erebidae	Erebinae	Pericyma
MAMOT2330-12	KX862283	AAA2053	Erebidae	Erebinae	Pericyma
MAMOT2329-12	KX861966	AAA2053	Erebidae	Erebinae	Pericyma
MAMOT2327-12	KX863325	AAA2053	Erebidae	Erebinae	Pericyma
MAMOT2325-12	KX863266	AAA2053	Erebidae	Erebinae	Pericyma
MAMOT2324-12	KX860284	AAA2053	Erebidae	Erebinae	Pericyma
MAMOT2322-12	KX862313	AAA2053	Erebidae	Erebinae	Pericyma
MAMOT2321-12	KX860266	AAA2053	Erebidae	Erebinae	Pericyma
MAMOT2268-12	KX861489	AAA2053	Erebidae	Erebinae	Pericyma
MAMOT2320-12	KX862555	AAA2053	Erebidae	Erebinae	Pericyma
MAMOT2353-12	KX861939	AAA2053	Erebidae	Erebinae	Pericyma
MAMOT2423-12	KX862209	AAA2053	Erebidae	Erebinae	Pericyma
MAMOT2367-12	KX860132	AAA2053	Erebidae	Erebinae	Pericyma
MAMOT2368-12	KX860620	AAA2053	Erebidae	Erebinae	Pericyma
MAMOT1519-12	KX862591	AAA2053	Erebidae	Erebinae	Pericyma
MAMOT135-10	HQ990850	AAA2053	Erebidae	Erebinae	Pericyma
MAMOT2180-12	KX860233	AAA2053	Erebidae	Erebinae	Pericyma
MAMOT138-10	HQ990852	AAA2053	Erebidae	Erebinae	Pericyma
MAMOT1572-12	KX861577	AAA2053	Erebidae	Erebinae	Pericyma
MAMOT1576-12	KX861601	AAA2053	Erebidae	Erebinae	Pericyma
MAMOT2806-12	KX861371	AAA2053	Erebidae	Erebinae	Pericyma
MAMOT147-10	HQ990860	AAA2053	Erebidae	Erebinae	Pericyma
MAMOT148-10	HQ990861	AAA2053	Erebidae	Erebinae	Pericyma
MAMOT149-10	JN988572	AAA2053	Erebidae	Erebinae	Pericyma
MAMOT1577-12	KX861162	AAA2053	Erebidae	Erebinae	Pericyma
MAMOT1575-12	KX862800	AAA2053	Erebidae	Erebinae	Pericyma
MAMOT2181-12	KX862956	AAA2053	Erebidae	Erebinae	Pericyma
MAMOT1573-12	KX860142	AAA2053	Erebidae	Erebinae	Pericyma
MAMOT3660-13	KX862618	AAA2053	Erebidae	Erebinae	Pericyma
MAMOT1571-12	KX861352	AAA2053	Erebidae	Erebinae	Pericyma
MAMOT1570-12	KX861429	AAA2053	Erebidae	Erebinae	Pericyma
MAMOT1569-12	KX861648	AAA2053	Erebidae	Erebinae	Pericyma
MAMOT3663-13	KX862389	AAA2053	Erebidae	Erebinae	Pericyma
MAMOT3665-13	KX861745	AAA2053	Erebidae	Erebinae	Pericyma
MAIMB177-09	HM424050	AAA2053	Erebidae	Erebinae	Pericyma
MAMOT3672-13	KX860536	AAA2053	Erebidae	Erebinae	Pericyma
MAMOT3673-13	KX861381	AAA2053	Erebidae	Erebinae	Pericyma
MAMOT3676-13	KX860568	AAA2053	Erebidae	Erebinae	Pericyma
MAMOT3677-13	KX862337	AAA2053	Erebidae	Erebinae	Pericyma
MAMOT3678-13	KX862333	AAA2053	Erebidae	Erebinae	Pericyma
MAMOT1520-12	KX860139	AAA2053	Erebidae	Erebinae	Pericyma
MAMOT3682-13	KX860614	AAA2053	Erebidae	Erebinae	Pericyma
MAMOT3683-13	KX860800	AAA2053	Erebidae	Erebinae	Pericyma
MAMTP2014-14	KX860780	AAA2053	Erebidae	Erebinae	Pericyma
MAMOT1515-12	KX860372	AAA2053	Erebidae	Erebinae	Pericyma
MAMOT2338-12	KX862964	AAA2053	Erebidae	Erebinae	Pericyma
MAMOT3688-13	KX860400	AAA2053	Erebidae	Erebinae	Pericyma
MAMOT3691-13	KX860946	AAA2053	Erebidae	Erebinae	Pericyma
MAMOT3694-13	KX860942	AAA2053	Erebidae	Erebinae	Pericyma
MAMOT3695-13	KX862240	AAA2053	Erebidae	Erebinae	Pericyma
MAMOT3696-13	KX860225	AAA2053	Erebidae	Erebinae	Pericyma
MAMOT3697-13	KX862406	AAA2053	Erebidae	Erebinae	Pericyma
MAMTQ466-14	KX861333	AAA2053	Erebidae	Erebinae	Pericyma
MAMTQ465-14	KX861527	AAA2053	Erebidae	Erebinae	Pericyma
MAMOT3702-13	KX860210	AAA2053	Erebidae	Erebinae	Pericyma
MAMOT3703-13	KX860195	AAA2053	Erebidae	Erebinae	Pericyma
MAMOT3704-13	KX862767	AAA2053	Erebidae	Erebinae	Pericyma
MAMOT3707-13	KX862388	AAA2053	Erebidae	Erebinae	Pericyma
MAMOT3708-13	KX861145	AAA2053	Erebidae	Erebinae	Pericyma
MAMOT3709-13	KX862914	AAA2053	Erebidae	Erebinae	Pericyma
MAMOT3713-13	KX861475	AAA2053	Erebidae	Erebinae	Pericyma
MAMOT3714-13	KX861114	AAA2053	Erebidae	Erebinae	Pericyma
MAMOT3724-13	KX863216	AAA2053	Erebidae	Erebinae	Pericyma
MAMOT3731-13	KX861091	AAA2053	Erebidae	Erebinae	Pericyma
MAMOT3732-13	KX860192	AAA2053	Erebidae	Erebinae	Pericyma
MAMOT2841-12	KX861574	AAA2053	Erebidae	Erebinae	Pericyma
MAMOT2839-12	KX861468	AAA2053	Erebidae	Erebinae	Pericyma
MAMOT2838-12	KX861335	AAA2053	Erebidae	Erebinae	Pericyma
MAMOT2828-12	KX860931	AAA2053	Erebidae	Erebinae	Pericyma
MAMOT2822-12	KX860902	AAA2053	Erebidae	Erebinae	Pericyma
MAMOT2807-12	KX863017	AAA2053	Erebidae	Erebinae	Pericyma
MAMOT2800-12	KX861910	AAA2053	Erebidae	Erebinae	Pericyma
MAMOT2781-12	KX861233	AAA2053	Erebidae	Erebinae	Pericyma
MAMTQ008-14	KX860553	AAA2053	Erebidae	Erebinae	Pericyma
MAMTP2009-14	KX861437	AAA2053	Erebidae	Erebinae	Pericyma
MAMOT2355-12	KX860775	AAA2053	Erebidae	Erebinae	Pericyma
MAMOT2339-12	KX861164	AAA2053	Erebidae	Erebinae	Pericyma
MAMOT2371-12	KX862196	AAA2053	Erebidae	Erebinae	Pericyma
MAMOT1189-11	JN988558	AAA2053	Erebidae	Erebinae	Pericyma
MAMOT2907-12	KX862957	AAA2053	Erebidae	Erebinae	Pericyma
MAIMB175-09	HM388803	AAA2053	Erebidae	Erebinae	Pericyma
MAMOT2346-12	KX861245	AAA2053	Erebidae	Erebinae	Pericyma
MAMOT2328-12	KX860547	AAA2053	Erebidae	Erebinae	Pericyma
MAMOT2326-12	KX862646	AAA2053	Erebidae	Erebinae	Pericyma
MAMOT2323-12	KX861477	AAA2053	Erebidae	Erebinae	Pericyma
MAMOT2314-12	KX863107	AAA2053	Erebidae	Erebinae	Pericyma
MAMOT2315-12	KX861552	AAA2053	Erebidae	Erebinae	Pericyma
MAMOT1261-11	JN988553	AAA2053	Erebidae	Erebinae	Pericyma
MAMOT2316-12	KX860184	AAA2053	Erebidae	Erebinae	Pericyma
MAMOT2171-12	KX863083	AAG4735	Erebidae	Erebinae	Polydesma	Polydesma boarmoides
MAMOT2956-12	KX862166	ACM9641	Erebidae	Erebinae	Spirama	Spirama helicina
MAMOT225-10	HQ990930	AAA8493	Erebidae	Erebinae	Trigonodes	Trigonodes hyppasia
MAMOT1578-12	KX862982	AAA8493	Erebidae	Erebinae	Trigonodes	Trigonodes hyppasia
MAMOT1579-12	KX863070	AAA8493	Erebidae	Erebinae	Trigonodes	Trigonodes hyppasia
MAMOT3716-13	KX862169	AAN9478	Erebidae	Erebinae	Zethes	Zethes insularis
MAMOT1700-12	KX862058	AAN8824	Erebidae	Erebinae
MAMOT2528-12	KX860236	ACA2690	Erebidae	Erebinae
MAMOT631-10	HQ991317	AAN8821	Erebidae	Erebinae
MAMOT1701-12	KX861118	AAN8824	Erebidae	Erebinae
MAMOT700-10	HQ991384	AAN8824	Erebidae	Erebinae
MAMOT2961-12	KX863225	ABV2065	Erebidae	Erebinae
MAMOT1071-11	JN988565	AAN8824	Erebidae	Erebinae
MAMOT1072-11	JN988564	AAN8824	Erebidae	Erebinae
MAMOT1086-11	JN988563	AAW0496	Erebidae	Eublemminae	Eublemma	Eublemma fastrei
MAMOT3814-13	KX861742	AAG1829	Erebidae	Eublemminae	Eublemma	Eublemma ostrina
MAMOT3178-13	KX860334	AAG1829	Erebidae	Eublemminae	Eublemma	Eublemma ostrina
MAMOT3347-13	KX861179	AAM5884	Erebidae	Eublemminae	Eublemma	Eublemma parva
MAMOT3245-13	KX860385	AAM5884	Erebidae	Eublemminae	Eublemma	Eublemma parva
MAMOT3247-13	KX863330	AAM5884	Erebidae	Eublemminae	Eublemma	Eublemma parva
MAMOT3219-13	KX861424	AAM5884	Erebidae	Eublemminae	Eublemma	Eublemma parva
MAMOT3224-13	KX860730	AAM5884	Erebidae	Eublemminae	Eublemma	Eublemma parva
MAMOT3200-13	KX863040	AAM5884	Erebidae	Eublemminae	Eublemma	Eublemma parva
MAMOT3351-13	KX861136	AAM5884	Erebidae	Eublemminae	Eublemma	Eublemma parva
MAMOT3473-13	KX860748	AAM5884	Erebidae	Eublemminae	Eublemma	Eublemma parva
MAMOT3405-13	KX860173	AAM5884	Erebidae	Eublemminae	Eublemma	Eublemma parva
MAMOT3406-13	KX860704	ACI9235	Erebidae	Eublemminae	Eublemma
MAMOT3410-13	KX862621	ACI9235	Erebidae	Eublemminae	Eublemma
MAMOT849-10	JF858039	AAQ0237	Erebidae	Herminiinae	Chytolita
MAMOT1300-11	JN988506	AAQ0237	Erebidae	Herminiinae	Chytolita
MAMOT2605-12	KX862199	AAQ0237	Erebidae	Herminiinae	Chytolita
MAMOT2518-12	KX861835	AAQ0237	Erebidae	Herminiinae	Chytolita
MAMOT2910-12	KX861148	AAQ0237	Erebidae	Herminiinae	Chytolita
MAMOT2909-12	KX862810	AAQ0237	Erebidae	Herminiinae	Chytolita
MAMOT941-10	JF858129	AAQ0237	Erebidae	Herminiinae	Chytolita
MAMOT847-10	JF858037	AAQ0237	Erebidae	Herminiinae	Chytolita
MAMOT848-10	JF858038	AAQ0237	Erebidae	Herminiinae	Chytolita
MAMOT2137-12	KX861517	AAQ0237	Erebidae	Herminiinae	Chytolita
PMNHB037-14	KX862953	ABY4999	Erebidae	Herminiinae	Hipoepa
MAMTJ918-12	KX862368	ABY4999	Erebidae	Herminiinae	Hipoepa
MAMTN1032-14	KX860962	ABY4999	Erebidae	Herminiinae	Hipoepa
PMNHB034-14	KX862748		Erebidae	Herminiinae	Hipoepa
MAMTN1034-14	KX860948	ABY4999	Erebidae	Herminiinae	Hipoepa
MAMTN1038-14	KX862094	AAE1851	Erebidae	Herminiinae	Hydrillodes	Hydrillodes metisalis
PMNHD1253-15	KX861036	AAE1851	Erebidae	Herminiinae	Hydrillodes	Hydrillodes metisalis
PMNHD1297-15	KX861597		Erebidae	Herminiinae	Hydrillodes	Hydrillodes metisalis
MAMTN1027-14	KX860566	AAE1851	Erebidae	Herminiinae	Hydrillodes	Hydrillodes metisalis
MAMTG909-12	KX863269	AAE1851	Erebidae	Herminiinae	Hydrillodes	Hydrillodes metisalis
MAMTG917-12	KX861861	AAE1851	Erebidae	Herminiinae	Hydrillodes	Hydrillodes metisalis
MAMTH758-12	KX860157	AAE1851	Erebidae	Herminiinae	Hydrillodes	Hydrillodes metisalis
MAMTG918-12	KX860456	AAE1851	Erebidae	Herminiinae	Hydrillodes	Hydrillodes metisalis
MAMTG301-12	KX860969	AAE1851	Erebidae	Herminiinae	Hydrillodes	Hydrillodes metisalis
MAMTJ919-12	KX861694	AAE1851	Erebidae	Herminiinae	Hydrillodes	Hydrillodes metisalis
MAMTG914-12	KX862980	AAE1851	Erebidae	Herminiinae	Hydrillodes	Hydrillodes metisalis
MAMTW273-14	KX862923	AAE1851	Erebidae	Herminiinae	Hydrillodes	Hydrillodes metisalis
MAMTN1025-14	KX862297	AAE1851	Erebidae	Herminiinae	Hydrillodes	Hydrillodes metisalis
PMNHB036-14	KX860484	AAE1851	Erebidae	Herminiinae	Hydrillodes	Hydrillodes metisalis
PMNHD1261-15	KX860151	AAE1851	Erebidae	Herminiinae	Hydrillodes	Hydrillodes metisalis
MAMOT674-10	HQ991359	AAN5766	Erebidae	Herminiinae	Zanclognatha
MAMOT645-10	HQ991330	AAN5766	Erebidae	Herminiinae	Zanclognatha
MAMOT3148-13	KX862724	ACH1408	Erebidae	Herminiinae
MAMOT802-10	JF857994	AAE5911	Erebidae	Hypeninae	Hypena	Hypena laceratalis
PMNHJ126-15	KX861366	AAE5911	Erebidae	Hypeninae	Hypena	Hypena laceratalis
MAMTT198-14	KX862183	AAE5911	Erebidae	Hypeninae	Hypena	Hypena laceratalis
MAMTT193-14	KX861176	AAE5911	Erebidae	Hypeninae	Hypena	Hypena laceratalis
PMNHN417-15	KX863062	AAE5911	Erebidae	Hypeninae	Hypena	Hypena laceratalis
PMNHJ133-15	KX860182	AAE5911	Erebidae	Hypeninae	Hypena	Hypena laceratalis
MAMTT190-14	KX862745	AAE5911	Erebidae	Hypeninae	Hypena	Hypena laceratalis
PMNHJ127-15	KX860914	AAE5911	Erebidae	Hypeninae	Hypena	Hypena laceratalis
MAMTY325-14	KX863273	AAE5911	Erebidae	Hypeninae	Hypena	Hypena laceratalis
MAMTU057-14	KX860411	AAE5911	Erebidae	Hypeninae	Hypena	Hypena laceratalis
PMNHJ125-15	KX861007	AAE5911	Erebidae	Hypeninae	Hypena	Hypena laceratalis
MAMTY326-14	KX860827	AAE5911	Erebidae	Hypeninae	Hypena	Hypena laceratalis
MAMOT3490-13	KX861390	AAL6820	Erebidae	Hypeninae	Hypena	Hypena mandatalis
MAMOT3235-13	KX862062	AAL6820	Erebidae	Hypeninae	Hypena	Hypena mandatalis
MAMTP2003-14	KX862095	AAL6820	Erebidae	Hypeninae	Hypena	Hypena mandatalis
MAMOT115-10	HQ990833	AAN4369	Erebidae	Hypeninae	Hypena
MAMOT555-10	HQ991244	AAN4369	Erebidae	Hypeninae	Hypena
MAMOT3729-13	KX861579	ACI9506	Erebidae	Hypeninae	Hypena
MAMOT2723-12	KX860721	AAN4368	Erebidae	Hypeninae	Hypena
MAMOT2481-12	KX860516	AAN4368	Erebidae	Hypeninae	Hypena
MAMOT2287-12	KX862293	AAN4368	Erebidae	Hypeninae	Hypena
MAMOT055-10	HQ990776	AAN4368	Erebidae	Hypeninae	Hypena
MAMOT3670-13	KX861945	AAN8822	Erebidae	Hypeninae	Hypena
MAMOT641-10	HQ991326	AAN8822	Erebidae	Hypeninae	Hypena
MAMOT178-10	HQ990885	AAN8797	Erebidae	Hypeninae	Hypena
MAMOT2522-12	KX862731	ACA2622	Erebidae	Hypeninae	Hypena
PMNHJ124-15	KX860485	AAG5843	Erebidae	Hypeninae	Hypena
MAMOT2933-12	KX862909	ABX5513	Erebidae	Hypocalinae	Hypocala	Hypocala deflorata
MAMOT253-10	HQ990951	AAB2945	Erebidae	Hypocalinae	Hypocala	Hypocala nr. rostrata
MAMOT2934-12	KX862720	AAB2945	Erebidae	Hypocalinae	Hypocala	Hypocala nr. rostrata
MAMOT251-10	HQ990949	AAB2945	Erebidae	Hypocalinae	Hypocala	Hypocala nr. rostrata
MAMOT2876-12	KX862429	AAB2945	Erebidae	Hypocalinae	Hypocala	Hypocala nr. rostrata
MAMOT150-10	HQ990862	AAB2945	Erebidae	Hypocalinae	Hypocala	Hypocala nr. rostrata
MAMOT252-10	HQ990950	AAB2945	Erebidae	Hypocalinae	Hypocala	Hypocala nr. rostrata
MAMOT1130-11	JN988533	AAB2945	Erebidae	Hypocalinae	Hypocala	Hypocala nr. rostrata
MAMOT2007-12	KX861258	AAB2945	Erebidae	Hypocalinae	Hypocala	Hypocala nr. rostrata
MAMOT151-10	HQ990863	ABX6471	Erebidae	Hypocalinae	Hypocala	Hypocala subsatura
MAMOT1078-11	JN988534	ABX6471	Erebidae	Hypocalinae	Hypocala	Hypocala subsatura
MAMOT152-10	HQ990864	ABX6471	Erebidae	Hypocalinae	Hypocala	Hypocala subsatura
MAMOT784-10	JF857976	AAQ0221	Erebidae	Lymantriinae	Artaxa
MAMOT783-10	JF857975	AAQ0221	Erebidae	Lymantriinae	Artaxa
MAMOT940-10	JF858128	AAQ0221	Erebidae	Lymantriinae	Artaxa
MAMOT939-10	JF858127	AAQ0221	Erebidae	Lymantriinae	Artaxa
MAMOT1170-11	KX861627	AAZ6143	Erebidae	Lymantriinae	Calliteara	Calliteara cerebosa
MAMOT2159-12	KX862180	AAZ6143	Erebidae	Lymantriinae	Calliteara	Calliteara cerebosa
MAMOT2144-12	KX860991	AAZ6143	Erebidae	Lymantriinae	Calliteara	Calliteara cerebosa
MAMOT2143-12	KX860865	AAZ6143	Erebidae	Lymantriinae	Calliteara	Calliteara cerebosa
MAMOT2223-12	KX862139	AAZ6143	Erebidae	Lymantriinae	Calliteara	Calliteara cerebosa
MAMOT2140-12	KX860216	AAZ6143	Erebidae	Lymantriinae	Calliteara	Calliteara cerebosa
MAMOT2236-12	KX862988	AAZ6143	Erebidae	Lymantriinae	Calliteara	Calliteara cerebosa
MAMOT2235-12	KX861851	AAZ6143	Erebidae	Lymantriinae	Calliteara	Calliteara cerebosa
MAMOT928-10	JF858116	AAQ2618	Erebidae	Lymantriinae	Calliteara	Calliteara grotei
MAMOT1098-11	KX860530	AAW0499	Erebidae	Lymantriinae	Casama	Casama vilis
MAMOT1097-11	KX861952	AAW0499	Erebidae	Lymantriinae	Casama	Casama vilis
MAMOT1094-11	KX862116	AAW0499	Erebidae	Lymantriinae	Casama	Casama vilis
MAMOT2945-12	KX862568	AAN4995	Erebidae	Lymantriinae	Euproctis	Euproctis cervina
MAMOT545-10	HQ991234	AAN4995	Erebidae	Lymantriinae	Euproctis	Euproctis cervina
MAMOT070-10	HQ990791	AAN4995	Erebidae	Lymantriinae	Euproctis	Euproctis cervina
MAMOT1341-11	KX860789	AAN4995	Erebidae	Lymantriinae	Euproctis	Euproctis cervina
MAMOT413-10	HQ991106	AAN4995	Erebidae	Lymantriinae	Euproctis	Euproctis cervina
MAMOT071-10	HQ990792	AAN4995	Erebidae	Lymantriinae	Euproctis	Euproctis cervina
MAMOT816-10	JF858006	AAN4995	Erebidae	Lymantriinae	Euproctis	Euproctis cervina
MAMOT2941-12	KX860354	AAN4995	Erebidae	Lymantriinae	Euproctis	Euproctis cervina
MAMOT2942-12	KX860715	AAN4995	Erebidae	Lymantriinae	Euproctis	Euproctis cervina
MAMOT2943-12	KX862071	AAN4995	Erebidae	Lymantriinae	Euproctis	Euproctis cervina
MAMOT2944-12	KX861427	AAN4995	Erebidae	Lymantriinae	Euproctis	Euproctis cervina
MAMOT414-10	HQ991107	AAN4995	Erebidae	Lymantriinae	Euproctis	Euproctis cervina
MAMOT423-10	HQ991116	AAN4995	Erebidae	Lymantriinae	Euproctis	Euproctis cervina
MAMOT2946-12	KX861122	AAN4995	Erebidae	Lymantriinae	Euproctis	Euproctis cervina
MAMOT2948-12	KX860390	AAN4995	Erebidae	Lymantriinae	Euproctis	Euproctis cervina
MAMOT3047-12	KX862498	AAN4995	Erebidae	Lymantriinae	Euproctis	Euproctis cervina
MAMOT2947-12	KX862245	AAN4995	Erebidae	Lymantriinae	Euproctis	Euproctis cervina
MAMOT302-10	HQ990997	AAN4995	Erebidae	Lymantriinae	Euproctis	Euproctis cervina
MAMOT3039-12	KX861791	AAN4995	Erebidae	Lymantriinae	Euproctis	Euproctis cervina
MAMOT412-10	HQ991105	AAN4995	Erebidae	Lymantriinae	Euproctis	Euproctis cervina
MAMOT303-10	HQ990998	AAN4995	Erebidae	Lymantriinae	Euproctis	Euproctis cervina
MAMOT2949-12	KX862203	AAN4995	Erebidae	Lymantriinae	Euproctis	Euproctis cervina
MAMOT2940-12	KX860877	AAN4995	Erebidae	Lymantriinae	Euproctis	Euproctis cervina
MAMOT789-10	JF857981	AAB8252	Erebidae	Lymantriinae	Euproctis	Euproctis trispila
MAMOT2972-12	KX860509	AAQ2614	Erebidae	Lymantriinae	Euproctis
MAMOT001-10	HQ990730	AAN8529	Erebidae	Lymantriinae	Euproctis
MAMOT1980-12	KX862286	AAN8529	Erebidae	Lymantriinae	Euproctis
MAMOT002-10	HQ990731	AAN8529	Erebidae	Lymantriinae	Euproctis
MAMOT1979-12	KX863340	AAN8529	Erebidae	Lymantriinae	Euproctis
MAMOT390-10	HQ991084	AAN7306	Erebidae	Lymantriinae	Euproctis
MAMOT003-10	HQ990732	AAN8529	Erebidae	Lymantriinae	Euproctis
MAMOT1975-12	KX862076	AAN8529	Erebidae	Lymantriinae	Euproctis
MAMOT004-10	HQ990733	AAN8529	Erebidae	Lymantriinae	Euproctis
MAMOT1973-12	KX863085	AAN8529	Erebidae	Lymantriinae	Euproctis
MAMOT005-10	HQ990734	AAN8529	Erebidae	Lymantriinae	Euproctis
MAMOT874-10	JF858063	AAN8533	Erebidae	Lymantriinae	Euproctis
MAMOT873-10	JF858062	AAN8533	Erebidae	Lymantriinae	Euproctis
MAMOT872-10	JF858061	AAN8533	Erebidae	Lymantriinae	Euproctis
MAMOT1978-12	KX861152	AAN8529	Erebidae	Lymantriinae	Euproctis
MAMOT1981-12	KX862248	AAN8529	Erebidae	Lymantriinae	Euproctis
MAMOT069-10	HQ990790	AAN8530	Erebidae	Lymantriinae	Euproctis
MAMOT068-10	HQ990789	AAN8530	Erebidae	Lymantriinae	Euproctis
MAMOT067-10	HQ990788	AAN7306	Erebidae	Lymantriinae	Euproctis
MAMOT063-10	HQ990784	AAN8530	Erebidae	Lymantriinae	Euproctis
MAMOT486-10	HQ991178	AAN8533	Erebidae	Lymantriinae	Euproctis
MAMOT487-10	HQ991179	AAN8533	Erebidae	Lymantriinae	Euproctis
MAMOT1982-12	KX860374	AAN8529	Erebidae	Lymantriinae	Euproctis
MAMOT785-10	JF857977	AAN7306	Erebidae	Lymantriinae	Euproctis
MAMOT781-10	JF857973	AAN7306	Erebidae	Lymantriinae	Euproctis
MAMOT780-10	JF857972	AAN7306	Erebidae	Lymantriinae	Euproctis
MAMOT779-10	JF857971	AAN7306	Erebidae	Lymantriinae	Euproctis
MAMOT1684-12	KX860243	AAN8533	Erebidae	Lymantriinae	Euproctis
MAMOT1337-11	KX862312	AAQ2614	Erebidae	Lymantriinae	Euproctis
MAMOT1336-11	KX861023	AAQ2614	Erebidae	Lymantriinae	Euproctis
MAMOT1335-11	KX863210	AAN8530	Erebidae	Lymantriinae	Euproctis
MAMOT1333-11	KX861479	AAQ2614	Erebidae	Lymantriinae	Euproctis
MAMOT3011-12	KX862534	AAN8530	Erebidae	Lymantriinae	Euproctis
MAMOT891-10	JF858080	AAN8533	Erebidae	Lymantriinae	Euproctis
MAMOT890-10	JF858079	AAQ2614	Erebidae	Lymantriinae	Euproctis
MAMOT889-10	JF858078	AAQ2614	Erebidae	Lymantriinae	Euproctis
MAMOT888-10	JF858077	AAQ2614	Erebidae	Lymantriinae	Euproctis
MAMOT887-10	JF858076	AAQ2614	Erebidae	Lymantriinae	Euproctis
MAMOT547-10	HQ991236	AAN8534	Erebidae	Lymantriinae	Euproctis
MAMOT1977-12	KX861031	AAN8529	Erebidae	Lymantriinae	Euproctis
MAMOT749-10	HQ991431	AAN8533	Erebidae	Lymantriinae	Euproctis
MAMOT2980-12	KX861622	AAN8530	Erebidae	Lymantriinae	Euproctis
[truncated: 2,505 more rows]
