# Supplementary material for: Mapping global biodiversity connections with DNA barcodes: Lepidoptera of Pakistan
Source: PLoS One. 2017 Mar 24;12(3):e0174749. doi: 10.1371/journal.pone.0174749 (PMC5365146; doi:10.1371/journal.pone.0174749)
Supplement: S2 Table — (XLS) [file pone.0174749.s003.xls]

## Sheet: Sheet1
DS-MAMOT	UNIQUE (PAKISTAN-ONLY) AND NON-UNIQUE (SHARED) BINS
Table S2. Unique (Pakistan-only), non-unique (shared with other countries) and singleton moth BINs.
UNIQUE BINS	- Members 1918
BIN	TOTAL MEMBERS	TAXA	COUNT IN PROJECT
ABX1211	2	Acantholipes PK01	2
ACI9285	1	Acleris	1
AAN8809	6	Acontia	6
AAN8816	1	Acontia	1
AAN8815	1	Acontiinae	1
AAZ4132	2	Acontiinae	2
ACA2335	3	Acronicta	3
ABX5506	2	Acronicta PK01	2
ACA2326	15	Acronicta PK02	15
AAN4861	1	Acronictinae	1
ACA2496	1	Acronictinae	1
ACB6735	1	Acronictinae	1
ACI9914	1	Adelinae	1
AAQ2623	1	Adisura	1
ACA2384	2	Aedia	2
AAW0502	2	Agathia	2
ACA2499	7	Agnosia orneus	7
AAZ5545	1	Alcis	1
ACA2593	1	Alcis	1
ACA2659	30	Alcis PK01	30
AAN9456	1	Alcis PK02	1
AAN9455	2	Alcis PK03	2
ACA2570	2	Alcis PK05	2
AAQ2611	1	Aloa	1
AAN5480	1	Alphaea imbuta	1
AAZ5491	6	Altha	6
ACI9324	2	Altha	2
AAN7320	4	Amata PK02	4
AAN8793	6	Amphipyrinae	6
AAN7313	4	Anacronicta	4
AAN8760	1	Anania	1
ACI9284	1	Anania	1
AAN4359	4	Anaplectoides PK01	4
AAG6567	5	Anaplectoides PK02	5
ACF7019	3	Anarsia	3
ACA2665	11	Andala unifascia	11
AAN8813	6	Anobinae	6
ACB6685	2	Anomis	2
ACA2532	1	Antoculeora ornatissima	1
ACB6623	2	Apamea	2
ACF5479	2	Apamea lateritia	2
ACI9452	1	Apamea PK01	1
AAQ2608	2	Apamea PK02	2
AAZ4722	1	Aphendala PK01	1
AAZ4131	2	Aphendala PK02	2
AAN4881	2	Aphendala PK04	2
ACI9395	2	Aphendala PK05	2
ACF3762	3	Aphendala PK06	3
AAZ4213	2	Archips PK01	2
ACI9292	1	Archips PK02	1
ACI9652	1	Archips PK03	1
AAN5890	14	Archips PK04	14
AAQ0218	7	Arctiinae	7
AAQ0219	1	Arctiinae	1
AAZ6036	3	Arctiinae	3
AAZ6936	1	Arctiinae	1
ACH1409	1	Arctiinae	1
ACI9797	8	Arctiinae	8
AAN5478	2	Areas imperialis	2
ACA2667	6	Arichanna	6
ACA2617	1	Arippara	1
AAN4883	2	Armada	2
AAZ6086	9	Ascotis PK01	9
ACA2321	1	Ascotis PK02	1
AAZ4710	2	Athetis	2
ACA2568	1	Athetis	1
ACI1212	2	Athetis	2
ACA2701	11	Autostichidae	11
ACI9633	20	Autostichidae	20
AAN4873	5	Axylia	5
ABY2893	1	Bedelliidae	1
ACI9388	4	Blastobasidae	4
AAZ4888	3	Bryophila	3
ACI9410	2	Cadra	2
ACF2495	15	Callindra principalis	15
AAN8803	1	Callopistria PK01	1
ACA2554	1	Callopistria PK02	1
AAN8804	2	Callopistria PK03	2
ACA2706	3	Calyptra	3
ACH1429	8	Canarsia	8
ACB7134	1	Cania	1
ACB6686	6	Carcinopyga lichenigera	6
AAN8802	8	Catopta	8
ABX2543	1	Chasmina	1
AAZ8964	1	Chiasmia PK03	1
ABX1210	5	Chiasmia PK04	5
AAN7312	5	Chiasmia PK05	5
ACB6444	1	Chrysodeixis	1
ACA2707	10	Chrysorabdia bivitta	10
ACA2497	2	Chrysorabdia viridana	2
ACA2602	2	Churia	2
AAQ0237	10	Chytolita	10
ACA2668	13	Cladarctia quadriramosa	13
AAZ4127	5	Clepsis	5
ACA2560	2	Clostera	2
ACE7838	5	Clytie illunaris	5
ACI9526	1	Coleophoridae	1
AAN7297	1	Compsoctena	1
AAN7301	16	Compsoctena	16
AAN7324	19	Compsoctena	19
ACA2562	15	Compsoctena	15
ACA2567	1	Compsoctena	1
AAN5035	1	Condica	1
AAZ4434	1	Condicinae	1
ACA2452	1	Condicinae	1
ACI9360	1	Corgatha	1
ACI9679	16	Corgatha	16
ABY2856	10	Cosmopterigidae	10
ACP5378	1	Cosmopterigidae	1
ACW9367	1	Cosmopterigidae	1
ABZ9880	22	Cosmopteriginae	22
ACA4561	2	Cosmopteriginae	2
ACF8638	2	Cosmopteriginae	2
ACJ0314	2	Cosmopteriginae	2
ACW8654	1	Cosmopteriginae	1
AAN7317	3	Cossinae	3
AAZ4595	2	Cossinae	2
ABX1214	7	Cossinae	7
ACB6484	1	Cossinae	1
ACI9255	8	Cossinae	8
AAN5676	1	Crambidae	1
AAN7300	1	Crambidae	1
AAN7302	1	Crambidae	1
AAN7308	1	Crambidae	1
AAZ4597	2	Crambidae	2
AAZ4598	1	Crambidae	1
ACI9244	1	Crambidae	1
ACI9525	1	Crambidae	1
AAZ4723	7	Cryphia PK01	7
ACI9282	1	Cryphia PK02	1
ACA2630	1	Cryphia PK03	1
ACA2669	1	Cryphia PK04	1
AAZ4887	2	Cryphia PK05	2
ACI9781	1	Cryphia PK06	1
ACI9638	1	Cryphia PK07	1
ACI9341	1	Cryphia raptricula	1
ACB7133	1	Crypsiptya	1
ACI9624	6	Cryptarthria	6
AAQ2619	1	Ctenognophos PK01	1
AAZ6152	1	Ctenognophos PK02	1
ABX6374	1	Ctenognophos PK03	1
ABZ8406	1	Ctenognophos PK04	1
ACA2577	1	Cucullia nigrifascia	1
ACB7271	3	Cyana PK01	3
AAQ2616	2	Cyana PK02	2
ACB6734	1	Depressariidae	1
ACU3062	1	Depressariidae	1
ACV1471	1	Depressariidae	1
ACA4078	1	Diarsia	1
ACA2479	4	Diarsia hoenei	4
ACE5979	2	Dichagyris celsicola	2
AAN9457	2	Dichagyris PK01	2
ACB6536	1	Dichagyris PK02	1
ACI9978	1	Dichagyris PK03	1
AAZ4917	1	Dioryctria	1
ABZ0057	8	Dioryctria	8
ACI9575	1	Dioryctria	1
AAN4945	1	Dolgoma	1
AAW0493	2	Drasteria PK01	2
AAZ6076	1	Drasteria PK02	1
ACA2571	1	Dudusinae	1
AAZ5256	6	Dysauxes	6
AAZ8969	2	Dysgonia PK03	2
AAN8812	1	Dysgonia rogenhoferi	1
AAW0498	1	Dysmilichia	1
ACI9574	1	Earias PK01	1
AAN5425	1	Edosa	1
AAN5679	2	Edosa	2
ACI9578	1	Edosa	1
ACH1425	2	Elachistidae	2
ACI9584	1	Elachistidae	1
ACP2438	1	Elachistidae	1
ABY2650	1	Elachistinae	1
AAQ2606	5	Ennominae	5
AAZ4166	2	Ennominae	2
AAZ5544	3	Ennominae	3
ACA2512	6	Ennominae	6
ACA2710	7	Ennominae	7
ACI9358	1	Ennominae	1
ACI9636	2	Ennominae	2
ACI9677	1	Ennominae	1
ACB6733	3	Eoophyla	3
ACA2553	1	Epipaschiinae	1
ACI9453	3	Epipaschiinae	3
AAN4925	1	Episteme	1
AAW0501	1	Epizygaenella caschmirensis	1
AAN8792	4	Erebidae	4
AAN8795	4	Erebidae	4
AAN8819	1	Erebidae	1
AAN8825	3	Erebidae	3
AAW0497	1	Erebidae	1
ABZ9881	1	Erebidae	1
ACA2498	1	Erebidae	1
ACB7480	1	Erebidae	1
ACI9374	1	Erebidae	1
ACI9524	1	Erebidae	1
ACI9591	3	Erebidae	3
ACI9640	2	Erebidae	2
ACI9675	1	Erebidae	1
ACI9723	1	Erebidae	1
ACI9894	1	Erebidae	1
AAN8821	1	Erebinae	1
AAN8824	5	Erebinae	5
ACI9235	2	Eublemma	2
ACI9590	1	Eucoenogenes	1
ACI9508	1	Eupithecia	1
ACC9694	1	Eupithecia PK01	1
ACH1343	1	Eupithecia PK03	1
AAN4994	4	Eupithecia PK04	4
ACC9695	1	Eupithecia PK05	1
ACI9726	1	Euplexia PK01	1
ACA2422	8	Euplexia PK02	8
AAN8529	16	Euproctis	16
AAN8530	14	Euproctis	14
AAN8534	1	Euproctis	1
AAQ2614	8	Euproctis	8
AAA3085	1	Eupterote	1
AAN8810	2	Eustrotiinae	2
ACI9509	9	Eustrotiinae	9
ACB6537	1	Euxoa	1
AAN4968	4	Evergestis	4
ACH1326	1	Galacticidae	1
AAZ0788	10	Gazalina apsara	10
AAN5625	16	Gazalina chrysolopha	16
ABY2431	8	Gelechiidae	8
ACA2492	16	Gelechiidae	16
ACF6212	5	Gelechiidae	5
ACF9314	1	Gelechiidae	1
ACH1330	1	Gelechiidae	1
ACI9243	1	Gelechiidae	1
ACI9375	1	Gelechiidae	1
ACI9725	1	Gelechiidae	1
ACI9848	1	Gelechiidae	1
ACI9896	1	Gelechiidae	1
ACP2398	2	Gelechiidae	2
ACU6941	2	Gelechiidae	2
ACW9764	1	Gelechiidae	1
ACH1426	1	Gelechiinae	1
ACI9729	1	Gelechiinae	1
AAN5619	1	Geometridae	1
AAN5621	2	Geometridae	2
ACA2547	1	Geometridae	1
ACI9325	1	Geometridae	1
AAZ5542	4	Geometrinae	4
AAZ5543	1	Geometrinae	1
ACA2569	1	Geometrinae	1
AAZ4129	1	Gibberifera	1
ACI9521	3	Gibberifera	3
AAN7319	40	Gnamptonyx	40
ACA2530	1	Gonodonta	1
ABX2131	1	Gracillariidae	1
ABY0963	1	Gracillariidae	1
ABY2857	3	Gracillariidae	3
ACE9075	2	Grapholita	2
AAN4484	2	Habrosyne	2
ACA2423	14	Habrosyne	14
ACA2341	1	Hadena	1
AAN8823	1	Hadenini	1
AAN4542	1	Heliothis	1
ACH1408	1	Herminiinae	1
AAN9140	7	Hermonassa	7
ACA2514	1	Heterolocha	1
ABX4865	6	Holcocerus	6
AAN4524	1	Horisme	1
AAN4369	2	Hypena PK01	2
ACI9506	1	Hypena PK02	1
AAN4368	4	Hypena PK03	4
AAN8822	2	Hypena PK04	2
AAN8797	1	Hypena PK05	1
ACA2622	1	Hypena PK06	1
ACI9523	1	Hyperstrotia	1
AAZ4130	7	Hypsopygia	7
ACH1350	4	Idaea eremica	4
ACH1332	1	Idaea PK01	1
AAZ4856	1	Idaea PK02	1
ACI9573	1	Idaea PK03	1
AAZ4128	2	Idaea PK04	2
AAZ5549	1	Idaea PK05	1
AAW0503	1	Isocentris	1
ACB6684	1	Juxtarctia quadriguttata	1
ACA2455	2	Kamalia	2
AAN9077	11	Katha	11
ACA2590	6	Lacanobia	6
AAN8805	1	Laelia	1
AAN4356	1	Lambula	1
ADD8575	3	Lambula	3
AAN7328	1	Lamida	1
AAN5613	1	Larentiinae	1
AAN5614	1	Larentiinae	1
AAN5615	2	Larentiinae	2
AAN5616	1	Larentiinae	1
AAN5617	3	Larentiinae	3
AAN5620	1	Larentiinae	1
AAN7305	2	Larentiinae	2
AAN7326	1	Larentiinae	1
AAZ5548	1	Larentiinae	1
ACF6917	1	Larentiinae	1
ACI9408	1	Larentiinae	1
ACJ0313	1	Larentiinae	1
ABZ8513	1	Lecithocera	1
ACH1428	1	Lecithocera	1
ACH1456	1	Lecithocera	1
ACI9641	2	Lecithocera	2
ABZ9168	2	Lecithoceridae	2
ACA2360	15	Lecithoceridae	15
ACF8163	2	Lecithoceridae	2
ACF8555	4	Lecithoceridae	4
ACI9724	1	Lecithoceridae	1
ACJ0317	1	Lecithoceridae	1
ACP2333	5	Lecithoceridae	5
AAQ2610	2	Lemyra PK01	2
ACB8417	4	Lemyra PK02	4
ACB8481	1	Lemyra PK03	1
AAQ2613	1	Lemyra PK04	1
AAQ2609	1	Lemyra PK05	1
AAQ2612	10	Lemyra PK06	10
ACA2454	3	Lemyra stigmata	3
ACI9893	1	Lepidoptera	1
ABX2545	8	Leucania	8
ACA2382	12	Leucania PK01	12
AAZ9105	1	Leucania PK02	1
AAQ0234	1	Leucania PK03	1
AAQ0231	3	Leucania PK04	3
AAN7295	5	Leucoma	5
ACA2702	1	Lobesia	1
AAN4441	2	Lophoptera	2
ACI9510	1	Loryma	1
AAZ8676	2	Lyclene	2
ACB6682	1	Lygephila craccae1 complex	1
ABZ6690	2	Lygephila craccae2 complex	2
AAN7298	4	Lygephila dorsigera group	4
ACI9728	1	Lymantria PK01	1
AAZ4802	4	Lymantria PK02	4
AAN8532	5	Lymantriinae	5
AAN8811	3	Lymantriinae	3
AAQ2624	4	Lymantriinae	4
ACA2453	1	Lymantriinae	1
ACI9798	1	Lymantriinae	1
ABX2541	3	Lyncestis	3
ACW9762	1	Lyonetiidae	1
AAZ0418	1	Mahanta	1
AAN4659	42	Mamestra	42
AAN4654	1	Masalia	1
AAN4619	6	Maurilia	6
AAN4620	1	Maurilia	1
ABY6494	3	Menophra PK01	3
AAN4638	1	Menophra PK02	1
ACU3429	2	Metasia	2
ACA2565	3	Mocis	3
ACI9357	1	Morosaphycita	1
ACA2650	2	Mythimna PK01	2
ACB6674	1	Mythimna PK02	1
ACA2309	3	Mythimna PK03	3
AAQ0235	3	Mythimna PK04	3
ACA2566	3	Mythimna PK05	3
AAQ2615	24	Nebrarctia transversa	24
ACA2352	2	Neopheosia fasciata	2
AAN8817	2	Noctuidae	2
ACA2379	1	Noctuidae	1
ACA2383	1	Noctuidae	1
ACA2694	1	Noctuidae	1
ACA2696	8	Noctuidae	8
ACA2700	1	Noctuidae	1
ACB6732	1	Noctuidae	1
ACI9572	5	Noctuidae	5
ACI9676	1	Noctuidae	1
AAN7299	1	Noctuinae	1
AAN8798	4	Noctuinae	4
AAN8806	3	Noctuinae	3
AAQ0236	1	Noctuinae	1
AAZ4110	1	Noctuinae	1
ABX1212	6	Noctuinae	6
ACA2366	2	Noctuinae	2
ACB6687	2	Noctuinae	2
ACU9489	1	Noctuinae	1
AAZ4108	1	Nola PK01	1
ACI9280	1	Nola PK02	1
AAN8807	5	Nola PK03	5
AAZ4174	12	Nola PK04	12
ACA2307	2	Nolidae	2
ACI9522	1	Nolidae	1
ACH1369	5	Nolinae	5
ACJ0316	1	Notarcha	1
AAN8801	2	Notodontidae	2
ACA2327	1	Notodontidae	1
ACA2601	1	Notodontidae	1
ACB6693	1	Notodontidae	1
ACI9796	1	Notodontidae	1
AAZ5429	1	Nychiodes	1
ACI9678	2	Odontopera PK02	2
AAN7304	1	Oecophoridae	1
ACI9245	1	Oecophoridae	1
ACI9576	3	Oecophoridae	3
ACP4560	1	Oecophoridae	1
ACU8552	1	Oecophoridae	1
ACF8164	1	Olethreutinae	1
ACI9423	1	Olethreutinae	1
ACI9630	8	Olethreutinae	8
ACP4559	1	Olethreutinae	1
AAN8796	5	Olivenebula	5
ADD1816	1	Ophiusa umbrilinea	1
ACA2660	1	Opogona	1
ACF9072	2	Oposteginae	2
ACI9593	1	Oraesia	1
AAN5539	4	Oreta	4
ACB6683	4	Orgyia	4
AAZ8637	4	Ostrinia	4
ACA2666	2	Ourapteryx PK01	2
AAZ5453	11	Ourapteryx PK02	11
ACA2557	1	Ourapteryx PK03	1
AAN4608	1	Ourapteryx PK04	1
AAN4607	11	Ourapteryx PK05	11
AAN5092	7	Paectes	7
AAN8964	4	Pandemis	4
AAN8965	2	Pandesma	2
ACA2655	1	Paralebeda	1
AAN8566	1	Parasa	1
ACI9799	2	Parasa	2
ACH1407	2	Pempelia	2
AAQ0227	5	Pennithera AH01Pk	5
AAZ8341	1	Perciana	1
AAZ6058	1	Percnia AH01My	1
AAN5618	21	Peribatodes	21
AAA2053	102	Pericyma	102
AAZ5547	4	Perizoma	4
ACI9924	2	Phalera combusta	2
ACI9795	1	Phalera PK01	1
ACA2623	2	Phalera PK02	2
ACA2561	10	Phlogophora	10
AAN4360	1	Phlogophora PK01	1
ACA2621	4	Phlogophora PK02	4
AAN8762	1	Phycitinae	1
AAZ4512	2	Phycitinae	2
ACA2477	3	Phycitinae	3
ACA2548	2	Phycitinae	2
ACA3843	1	Phycitinae	1
ACB7132	2	Phycitinae	2
ACC9870	4	Phycitinae	4
ACH1344	3	Phycitinae	3
ACH1368	2	Phycitinae	2
ACH1379	3	Phycitinae	3
ACH1411	5	Phycitinae	5
ACH1455	2	Phycitinae	2
ACH1457	4	Phycitinae	4
ACI9328	1	Phycitinae	1
ACI9571	1	Phycitinae	1
ACI9631	2	Phycitinae	2
AAN5624	1	Phycodinae	1
ACI9329	2	Phytometra	2
AAN5675	5	Pleuroptya	5
AAZ4719	2	Pristophora	2
ACH1352	1	Prochoristis	1
ACA2431	9	Pseudozarba	9
AAZ4449	1	Psychidae	1
ACP5098	1	Psychidae	1
ACA2409	1	Ptilodon	1
AAQ0238	5	Pygaerinae	5
AAN8761	4	Pyralidae	4
ACH1353	1	Pyralidae	1
ACH1427	1	Pyralidae	1
ACI9283	1	Pyralidae	1
AAN7296	7	Pyralinae	7
AAN8763	2	Pyralinae	2
AAZ4511	2	Pyralinae	2
AAZ8638	1	Pyralinae	1
ACA2603	1	Pyralinae	1
ACB6481	1	Pyralinae	1
ACI9632	3	Pyralinae	3
ACI9579	2	Pyralis	2
ACB7479	1	Pyrausta	1
AAN7316	1	Pyraustinae	1
AAN8758	3	Pyraustinae	3
AAN8759	2	Pyraustinae	2
AAZ4599	1	Pyraustinae	1
AAZ4600	1	Pyraustinae	1
ABX1215	2	Pyraustinae	2
ACI9318	2	Pyraustinae	2
ACI9356	1	Pyraustinae	1
ACA2620	1	Pyrrhia nr. umbra	1
ACA2572	3	Raphia	3
AAN5623	1	Rheumaptera	1
AAQ0225	1	Rheumaptera	1
AAQ0226	1	Rhodostrophia PK01	1
AAW0494	4	Rhodostrophia PK02	4
ACA2513	2	Saliocleta	2
AAN8799	8	Saroba ceylonica	8
ABY6745	1	Sataspes tagalica	1
ACH1351	1	Sciota	1
AAN7318	2	Scirpophaga	2
AAZ5516	9	Scirpophaga	9
ACU3544	1	Scopariinae	1
ACW2214	1	Scopula emissaria	1
AAQ0217	1	Scopula PK01	1
AAZ4105	4	Scopula PK02	4
ABZ7606	1	Scopula PK03	1
ACI9411	8	Scopula PK04	8
ACA4562	2	Scythrididae	2
AAN7307	1	Selepa	1
AAZ5495	4	Semidonta nigribasis	4
AAN7322	1	Sesamia	1
ACA2520	2	Sideridis	2
ACA2579	2	Sidyma apicalis	2
AAQ0222	7	Somena	7
AAQ0220	1	Spilarctia casigneta1 group	1
AAN5479	7	Spilarctia casigneta2 group	7
ACA2624	2	Spilarctia casigneta3 group	2
AAN5481	15	Spilarctia leopardina	15
AAN5678	13	Spilomelinae	13
AAN5476	17	Spilosoma erythrozona	17
AAQ2617	5	Spilosoma xanthogaster	5
ACF7904	4	Stathmopoda	4
ACI9586	2	Stathmopodidae	2
AAN7314	2	Sterrhinae	2
ACW8299	1	Sterrhinae	1
ABY1621	1	Stigmella	1
ACI9639	4	Stiphrometasia	4
AAZ0789	13	Tatargina pannosa	13
ACA2559	12	Thyatira	12
ACI9359	1	Thyrididae	1
ACI9355	13	Thyridiphora	13
AAQ0230	2	Thysanoplusia	2
ACB6622	2	Thysanoplusia intermixta	2
AAN7327	5	Tineidae	5
ACA2495	1	Tineidae	1
ACH1333	1	Tineidae	1
ACH1354	1	Tineidae	1
ACH1424	1	Tineidae	1
ACH1449	2	Tineidae	2
ACI9520	1	Tineidae	1
ACI9577	1	Tineidae	1
ACP7438	7	Tineidae	7
AAN7325	1	Tortricidae	1
ACI9727	4	Tortricidae	4
AAN5891	1	Tortricinae	1
ACI9507	1	Tortricinae	1
ACJ0315	1	Tortricinae	1
ACA2708	5	Trachea	5
AAQ2625	1	Trilocha	1
AAQ2621	1	Ufeus	1
AAN5865	1	Uraniidae	1
AAN9139	29	Xestia PK02	29
AAN9138	8	Xestia PK03	8
ACI9281	1	Xyloryctinae	1
ACA2737	2	Yponomeutidae	2
ACI9895	1	Yponomeutidae	1
ACA4714	1	Ypsolophidae	1
AAN5766	2	Zanclognatha	2
ACE7024	1	Zeuzera PK01	1
ACF0354	3	Zeuzera PK02	3
AAN7309	3	Zeuzerinae	3
ACA2411	2	Zeuzerinae	2
ACA2426	4	Zeuzerinae	4
ACA2427	9	Zeuzerinae	9
ACA2658	1	Zeuzerinae	1
NON-UNIQUE BINS	- Members 16168
BIN	TOTAL MEMBERS	TAXA	COUNT IN PROJECT
AAO0381	6	Abraxas leopardina	1
AAJ4175	7	Abraxas virginalis	5
AAQ0223	5	Acantholipes PK03	4
AAW0504	16	Acantholipes trimeni	1
AAB2556	99	Achaea janata	6
AAB1746	36	Acherontia lachesis	2
AAD2845	21	Acherontia styx	7
AAH4446	20	Achyra coelatalis	2
AAN0472	3	Acmeshachia gigantea	2
AAD6258	16	Acontia lucida	2
AAJ2901	3	Acontia opalinoides	1
ACF4345	18	Acosmeryx naga hissarica	13
ABZ8336	3	Acronicta rubiginosa	1
AAA4364	53	Actias selene	7
AAY7658	3	Actinotia intermediata	1
AAC1283	12	Aedia leucomelas	3
AAN9380	9	Aegoceropsis	8
ABY5844	8	Agathia lycaenaria	1
AAW0505	12	Aglossa aglossalis	2
AAA2393	108	Agrius convolvuli	15
AAA3364	250	Agrotis ipsilon	32
ABZ5220	22	Agrotis munda	17
AAC3884	96	Agrotis segetum	14
ACF5086	5	Alcis AH08Bu	4
AAJ3733	13	Alcis depravata	1
AAJ3750	13	Alcis trikotaria	11
AAN9463	14	Aloa lactinea	12
AAN7311	6	Altha nivea	5
ABX2544	2	Amata cysseus	1
AAE5809	11	Amata PK01	5
AAN7321	4	Ambesa	1
ACF1827	2	Ambulyx schauffelbergeri	1
AAN9462	8	Amerila astreus	3
ACE6585	23	Ampelophaga khasiana	7
ACA2709	4	Amraica recursaria	3
ACF3826	57	Amyna axis	10
AAA8982	41	Amyna axis	1
AAN9414	24	Amyna punctum	14
AAE5950	16	Anambulyx elwesi	10
ABZ7601	124	Anarta trifolii	2
ABX3349	52	Anatrachyntis simplex	1
AAZ9947	5	Ancylodes pallens	1
AAV2770	4	Ancylosis	2
AAB5675	87	Anomis flava	1
AAC7805	24	Anomis lyona	2
ACA2308	2	Antheua servula	1
AAE6976	21	Antigastra catalaunalis	1
AAN9222	9	Anumeta	10
AAN8808	7	Anumeta harteri	5
AAY5922	4	Aphendala flavina	2
ABW1620	2	Apoheterolocha quadaria	1
AAN7323	19	Aporodes floralis	7
AAN8820	5	Aquis orbicularis	4
ACA2465	2	Archaeobalbis ochreipicta	1
AAZ6001	49	Archips machlopis	16
AAE6373	12	Arcte coerula	1
AAZ4109	4	Arctiinae	3
AAQ0221	8	Artaxa	4
AAJ3202	3	Ascotis selenaria	2
AAA5335	226	Asota caricae	3
AAE6434	31	Asota ficus	10
AAJ9670	6	Asthena albosignata	1
AAQ0233	7	Athetis	1
AAG5938	11	Athetis lepigone	5
AAZ7128	9	Autocharis fessalis	7
AAZ4712	12	Autographa nigrisigna	10
AAB6627	12	Axylia putris	8
ACE5698	15	Bactra blepharopis	3
ABZ1079	112	Bactra venosana	18
ACD5374	2	Batrachedridae	1
ACE3728	11	Bedellia PK02	1
ACE3009	37	Bedellia somnulentella	1
AAI7774	7	Bedellia somnulentella	1
AAN4923	9	Biston betularia	8
AAM0586	16	Biston regalis	10
AAF0049	7	Biston suppressaria	2
ACE5364	8	Biston suppressaria	6
AAZ4165	4	Bombyx	3
AAC9119	25	Botyodes diniasalis	3
AAC9320	2	Bradina admixtalis	1
AAC9353	30	Bradina diagonalis	13
AAB8752	61	Brahmaea hearseyi	1
ABZ3471	12	Brahmaea wallichii	1
AAZ9283	58	Cadra figulilella	1
ACI9451	2	Calesia haemorrhoa	1
AAU3054	3	Calguia defiguralis	1
AAZ6143	12	Calliteara cerebosa	8
AAQ2618	26	Calliteara grotei	1
AAK2149	3	Callopistria repleta	1
ACF0073	4	Caloptilia	1
AAW0499	7	Casama vilis	3
AAK2282	9	Catocala flavescens	7
AAN4773	5	Catocala inconstans	4
AAB2298	35	Catocala pudica	1
AAB5811	37	Cechenena lineosa	9
AAW6108	9	Cechenena mirabilis	8
AAE1617	22	Cephonodes hylas	4
ABA4962	18	Ceutholopha isidis	7
ABA4225	8	Chalciope mygdon	1
ABZ6369	5	Chiasmia aestimaria	3
AAQ0224	5	Chiasmia AH01Bu	4
AAK1266	3	Chiasmia hebesata	1
AAW6526	2	Chiasmia hebesata	1
ABZ3918	5	Chiasmia nora	1
AAN8638	11	Chilena sordida	3
AAJ0417	7	Chilo infuscatellus	5
AAN5677	36	Chilo partellus	17
AAJ0034	4	Chloroclystis ablechra	1
AAJ5243	3	Chlororithra fea	1
AAB3385	66	Chrysodeixis acuta	7
AAB3384	115	Chrysodeixis eriosoma	14
ACA9505	14	Chrysopeleiinae	18
AAG0134	66	Chrysopeleiinae	43
AAP0209	8	Chrysopera combinans	1
AAN7310	13	Circobotys	12
AAG0612	13	Cirrhochrista annulifera	3
AAF2887	13	Clanidopsis exusta	10
AAC7562	6	Clanis deucalion	2
AAF2927	6	Clanis phalaris	1
AAE2412	31	Cleora fraterna	1
AAN4844	8	Clytie devia	4
AAA4901	156	Cnaphalocrocis medinalis	71
AAN0668	3	Coenotephria MS01	1
AAC4659	55	Coleophora alcyonipennella	1
AAA7670	101	Coleophora trifolii	5
AAJ7716	3	Comibaena pictipennis	1
ABZ3194	43	Condica capensis	1
AAB2411	140	Condica illecta	24
AAC8071	81	Conogethes punctiferalis	4
ACP4077	3	Cosmopterigidae	9
ABX2833	358	Cosmopteriginae	335
AAN7315	2	Crambidae	1
ABV2124	2	Crambidae	1
AAA6389	93	Creatonotos gangis	16
AAE9516	37	Creatonotos transiens	6
ACE9795	80	Crocidosema plebejana	1
AAQ2620	2	Ctenognophos altissimus	1
AAD6357	43	Ctenoplusia albostriata	4
AAH8530	15	Ctenoplusia furcifera ogovana	3
AAN3930	16	Cyana puella	15
AAB2523	39	Cyclophora puppillaria	1
AAI7349	18	Cydalima perspectalis	1
ABW2540	22	Cydia nr. choleropa	2
AAJ4415	9	Daona constellans	2
AAB0645	83	Daphnis nerii	4
ABY7198	20	Deilephila rivularis	19
AAN8800	5	Deltote	3
AAB1719	72	Diaphania indica	9
ABV4813	3	Diarsia nigrosigna	2
AAZ4910	5	Dichagyris PK04	3
AAB6409	64	Dichomeris	1
AAF5425	17	Dolbina grisea	12
AAA8023	32	Dolbina inexacta	1
AAZ9161	5	Drasteria saisani	2
AAT1455	9	Dudua siderea	1
AAN5051	4	Dysgonia algira	3
AAD1503	12	Dysgonia torrida	1
AAC5576	37	Earias insulana	7
AAC5579	26	Earias luteolaria	1
ABX2542	5	Earias PK02	3
AAD0545	16	Earias vittella	4
AAD4303	4	Ectropis dentilineata	1
AAZ9153	10	Eilema palliatella	3
AAF2876	14	Elophila difflualis	1
ACE4862	68	Emmelina monodactyla	1
ACI9403	27	Endotricha olivacealis	24
AAN5751	2	Ennominae	1
AAH4553	24	Ephysteris promptella	1
AAD3356	67	Epiblema foenella	2
AAL2339	6	Epicopistis pleurospila	2
AAH5927	11	Epiplema	5
ACB8419	4	Episparis liturata	1
AAN5482	3	Erebidae	2
ABV2065	2	Erebinae	1
ACA2690	2	Erebinae	1
AAP4015	3	Erebus albicinctus	2
AAN7303	3	Erebus caprimulgus	1
ABZ3414	17	Eressa	7
AAN8826	5	Eretmocera	3
ACF7356	2	Eretmocera impactella	1
AAZ4774	6	Ericeia subcinerea	5
AAU4408	18	Estigena encausta	15
ABY0759	2	Ethmia	1
ABV4755	6	Ethmia circumdatella	2
AAJ1083	16	Ethmia dodecea	1
AAB7420	55	Etiella zinckenella	2
AAW0496	7	Eublemma fastrei	1
AAG1829	18	Eublemma ostrina	2
AAM5884	28	Eublemma parva	9
AAA5671	204	Euchromius ocellea	17
AAX8047	10	Euchromius ramburiellus	2
AAL4640	10	Euclasta maceratalis	1
AAC6829	56	Eudocima materna	1
ABV9549	4	Eumeta crameri	1
AAL5265	7	Euphyia subangulata	3
ACA2573	2	Eupithecia interrubrescens	1
AAN7306	8	Euproctis	7
AAN8531	2	Euproctis	1
AAN8533	21	Euproctis	12
AAN4995	26	Euproctis cervina	23
AAB8252	39	Euproctis trispila	1
AAZ0721	5	Eupterote undata	3
AAN8794	17	Eustrotiinae	16
ACI9409	4	Eustrotiinae	2
AAN4966	3	Eutelia adulatricoides	2
ABZ8998	9	Euxoa agricola	1
ACA2350	11	Fodina stola	10
AAY5321	12	Ganisa plana	5
AAH3371	3	Garella ruficirra	1
AAZ5569	8	Gelechiidae	1
ABV2035	9	Gelechiidae	1
ABX8999	4	Gelechiidae	1
ABY2733	9	Gelechiidae	10
ACA2361	23	Gelechiidae	24
ACA2531	2	Gelechiidae	1
ACA2738	5	Gelechiidae	4
ACA4563	11	Gelechiidae	14
ACK1368	4	Gelechiidae	3
AAC1286	34	Gesonia obeditalis	1
AAC4053	11	Glyphodes onychinalis	1
ACE2985	27	Gnamptonyx innexa	9
AAB8375	144	Gnopharmia colchidaria	1
ABY5293	2	Gnophos bidentatus	1
AAN9440	2	Gonitis	1
AAB7802	129	Gonitis sabulifera	5
ACW9925	1	Gracillariidae	2
AAZ9061	8	Grammodes geometrica	1
AAG5842	31	Grammodes stolida	4
AAY2279	16	Grapholita delineana	10
AAC8417	29	Hadena compta	1
AAM4155	2	Harpyia longipennis	1
ABZ4013	4	Hecatera dysodea	1
AAA5223	699	Helicoverpa armigera	64
ABY4113	14	Heliocheilus confertissima	6
AAC6990	44	Heliothis peltigera	4
AAC3311	21	Hemidromodes sabulifera hessa	1
AAX1407	3	Hemistola	2
ACE5241	6	Hemistola chrysoprasaria lissas	5
AAF2259	12	Hemithea punctifimbria	6
AAN4554	3	Herpetogramma	2
AAA3965	199	Herpetogramma licarsisalis	9
AAC2328	34	Herpetogramma stultalis	1
AAK5764	3	Heterolocha phoenicotaeniata	1
ABX5881	10	Heteropalpia robusta	2
AAN0819	3	Heterothera	2
ABY4999	14	Hipoepa	4
AAB4653	74	Hippotion boerhaviae	1
AAA4631	124	Hippotion celerio	1
AAB4653	74	Hippotion rosetta	1
AAD6815	25	Hodebertia testalis	2
AAZ9049	4	Homona	1
ACK7697	54	Hyblaea puera	2
ABV5655	3	Hydatocapnia gemina	1
AAE1851	32	Hydrillodes metisalis	14
AAN4439	17	Hydriris ornatalis	3
ACE9998	140	Hyles chuvilini	1
ACE4003	94	Hyles gallii	1
ACF2796	5	Hyles hippophaes	2
ABY8586	83	Hyles livornica	10
ACE9998	140	Hyles stroehlei	2
AAG5843	9	Hypena	1
AAE5911	45	Hypena laceratalis	12
AAL6820	7	Hypena mandatalis	3
ABX5513	5	Hypocala deflorata	1
AAB2945	31	Hypocala nr. rostrata	8
ABX6471	39	Hypocala subsatura	3
AAZ5546	2	Hypomecis AH02Pk	1
AAP7890	2	Hypotacha	1
AAP7259	59	Hypotacha indecisa	58
AAU1299	6	Hypsopygia mauritialis	4
AAA6142	80	Isturgia disputaria	17
ABY4711	9	Kamalia kandyia ronii	2
ABX8205	34	Labdia stibogramma	32
ACA2563	3	Lacanobia	1
ACA2600	2	Lambula	1
AAQ2622	8	Lamoria anella	2
AAD0320	21	Lamprophaia ablactalis	2
AAF1285	13	Lassaba parvalbidaria	1
ACE6246	46	Leucania loreyi	12
AAB9371	4	Leucania venalba	3
AAE7334	143	Leucinodes orbonalis	2
AAK9169	15	Leucophlebia emittens	10
ACE3943	11	Leucophlebia lineata	1
AAJ2454	20	Leuroperna sera	1
AAN4440	15	Lophoptera lineigera	8
AAE2250	16	Loxostege nudalis	6
AAZ6379	46	Lumaria probolias	21
AAB8424	10	Macroglossum belis	1
AAJ1401	16	Macroglossum nycteris	14
AAD3062	31	Macroglossum stellatarum	4
AAA3433	64	Maliattha signifera	4
ACF2007	46	Mamestra brassicae	2
AAB2756	788	Maruca vitrata	2
AAU0213	3	Marumba dyras	1
AAN4639	2	Menophra PK03	1
AAB9356	23	Microloxia herbaria	1
AAG9078	5	Microloxia indecretata	1
ABZ2788	35	Mocis proverai	5
AAP6065	3	Monopis monacha	1
AAC2355	15	Mythimna ferrago	1
AAD5882	47	Mythimna l-album	1
AAM0626	10	Mythimna languida	2
ACE8377	46	Mythimna separata	9
AAC7740	28	Nacoleia commixta	1
AAM0632	3	Nausinoe geometralis	1
AAB0820	42	Neoblastobasis eurotella	10
AAE5824	32	Nephele hespera	18
ABX0462	4	Nola	1
AAU5933	5	Nola analis	1
AAN4706	3	Nola mesoscia	2
AAA7880	221	Nomophila noctuella	31
AAG0795	26	Odontodes aleuca	20
AAK3199	11	Odontopera kametaria	9
AAN1691	19	Odontopera muscularia	9
AAN4609	3	Odontopera PK03	2
ACV3272	2	Olethreutinae	1
ABZ7649	18	Ophiusa tirhaca	2
AAN4613	2	Ophiusa triphaenoides	1
AAK5702	11	Opisthograptis luteolata	4
AAN4597	12	Oraesia	11
ACI9849	3	Oreta	2
AAN4594	2	Orthopygia	1
ACE3275	63	Ostrinia furnacalis	2
AAD3721	8	Ourapteryx nepalensis	1
AAN4312	5	Oxymacaria temeraria	1
AAC1043	70	Palpita vitrealis	1
AAG5845	68	Pandesma robusta	32
AAL7533	3	Parotis	1
AAH4802	22	Pectinophora gossypiella	5
ACG1698	3	Pelagodes aucta	1
AAO8665	4	Penicillifera	2
AAI0579	45	Pericyma mendax	1
AAA6377	197	Peridroma saucia	14
ACF4477	6	Phaiogramma discessa	2
AAN1885	3	Phalera parivala	1
AAD4583	21	Photoscotosia miniosata	2
ABX8563	6	Phycita arabica	1
AAN8814	3	Phycitinae	2
ABW6615	4	Phycodes minor	3
AAL7761	4	Picrostomastis marginepunctalis	1
AAH9437	3	Plagodis reticulata	1
AAA4221	25	PlecopteraNoc reflexa	21
ACF8927	14	Pleuroptya	8
AAB2462	75	Plodia interpunctella	4
AAA1513	2027	Plutella xylostella	5
AAG4735	8	Polydesma boarmoides	1
AAL5673	8	Polyptychus dentatus	3
AAB4760	40	Polyptychus trilineatus	6
AAC5437	12	Problepsis ocellata	4
AAN8535	3	Psalis	2
AAE4331	7	Pseudozarba bipartita	1
AAA7779	13	Psilogramma increta	2
AAH7983	6	Psilogramma vates	3
AAC4593	28	Pygospila tyres	6
AAN5483	3	Pyralinae	2
AAQ0229	4	Pyralinae	1
AAI0560	27	Pyrausta sanguinalis	5
AAN0196	2	Rachia striata	1
ACA2578	4	Rema tetraspila	3
AAE3487	5	Rhagastis olivacea	2
AAA8983	94	Rhodometra sacraria	6
AAA9812	675	Rhopobota naevana	1
ABY9097	16	Rinaca lindia	10
AAN8941	2	Risoba prominens	1
AAI0994	17	Rusicada combinans	1
AAC9300	51	Samia canningi	2
AAN4959	19	Sciota insignella	13
AAF2230	21	Scirpophaga excerptalis	16
AAB9369	29	Scirpophaga incertulas	3
ACM4640	7	Scopula	2
AAN9193	2	Scopula AH01Maled	1
AAE9736	13	Scopula AH01Ye	1
AAE9763	5	Scopula AH03Ch	1
AAZ5420	3	Scopula AH04Bu	1
ACE7638	8	Scopula minorata	6
AAH9775	7	Scopula subpunctaria	5
AAU3213	2	Scopula terminata machadoi	1
AAB9370	31	Sesamia inferens	4
AAQ2607	11	Sesia ommatiaeformis	1
AAN5477	5	Similodora fia	3
AAD7889	56	Sitochroa palealis	3
AAB9443	70	Sitochroa verticalis	1
AAD0546	26	Sitotroga cerealella	1
ACJ1772	3	Smerinthus kindermannii	2
AAN0101	5	Somatina anthophilata	2
AAL1046	29	Sommeria hearseyana	26
AAN5484	7	Spilosoma obliqua	2
ACM9641	5	Spirama helicina	1
AAC8279	49	Spodoptera cilium	14
AAA6644	342	Spodoptera exigua	21
ACE4947	37	Spodoptera littoralis	2
AAA8626	187	Spodoptera litura	25
ACE3064	14	Spodoptera pecten	1
AAA3666	270	Spoladea recurvalis	11
AAN0097	3	Stamnodes AH01Pk	1
ACF8094	5	Stenodacma	4
AAN5626	3	Sterrhinae	2
ABY2776	4	Stomphastis DodonaeaOman	1
AAV6858	9	Streblote alpherakyi	2
AAL9928	12	Streblote helpsi	2
AAH4453	12	Synclera nr. traducalis	1
AAM0887	4	Syngamia falsidicalis	3
ACI9505	3	Syntypistis umbrosa stauropoides	2
ABY1723	4	Tegostoma	1
AAC6760	17	Theretra alecto	4
ABZ1068	4	Theretra alecto	1
AAA4630	110	Theretra oldenlandiae	14
ABX1213	5	Thiacidas	2
AAI0862	8	Thinopteryx crocoptera	1
AAC3777	67	Thysanoplusia orichalcea	20
ACP8473	9	Tineidae	11
ABY7195	23	Trabala vishnou	8
AAB9300	16	Traminda mundissima	7
AAM5409	6	Trichoplusia daubei	1
AAC3410	29	Trichoplusia ni	7
AAA8493	65	Trigonodes hyppasia	3
AAN9154	2	Udea exigualis	1
AAC3729	63	Udea ferrugalis	1
AAA4528	57	Utetheisa lotrix	1
AAL8706	7	Utetheisa nr. lotrix	5
AAF0098	35	Utetheisa pulchella	8
ABX5554	3	Xanthodes	2
AAN8818	7	Xanthodes brunnescens	4
AAN0206	2	Xanthorhoe AH04Pk	1
AAG6123	13	Xanthorhoe saturata	3
AAA2144	383	Xestia c-nigrum	23
AAH3362	7	Xestia PK01	6
AAA7740	299	Yponomeuta evonymella	11
AAN9478	2	Zethes insularis	1
SINGLETONS
BIN	TOTAL MEMBERS	TAXA	COUNT IN PROJECT
ACI9285	1	Acleris	1
AAN8816	1	Acontia	1
AAN8815	1	Acontiinae	1
AAN4861	1	Acronictinae	1
ACI9914	1	Adelidae	1
AAQ2623	1	Adisura	1
AAN9456	1	Alcis PK02	1
AAQ2611	1	Aloa	1
AAN5480	1	Alphaea imbuta	1
ACI9284	1	Anania	1
ACA2532	1	Antoculeora ornatissima	1
ACA2383	1	Anuga	1
ACI9452	1	Apamea PK01	1
AAZ4722	1	Aphendala PK01	1
ACI9292	1	Archips PK02	1
ACI9652	1	Archips PK03	1
AAZ6936	1	Arctiinae	1
AAQ0219	1	Arctiinae	1
ACH1409	1	Arctiinae	1
ACA2617	1	Arippara	1
ACA2321	1	Ascotis PK02	1
ACA2568	1	Athetis	1
ABY2893	1	Bedelliidae	1
AAN5624	1	Brachodidae	1
AAN8803	1	Callopistria PK01	1
ACA2554	1	Callopistria PK02	1
ABX2543	1	Chasmina	1
AAZ8964	1	Chiasmia PK03	1
ACB6444	1	Chrysodeixis	1
ACI9526	1	Coleophoridae	1
AAN5035	1	Condica	1
ACA2452	1	Condicinae	1
AAZ4434	1	Condicinae	1
ACI9360	1	Corgatha	1
ACP5378	1	Cosmopterigidae	1
ACW9367	1	Cosmopterigidae	1
ACW8654	1	Cosmopteriginae	1
ACB6484	1	Cossidae	1
ACA2658	1	Cossidae	1
ACI9525	1	Crambidae	1
ACU3544	1	Crambidae	1
AAN7308	1	Crambidae	1
AAN7316	1	Crambidae	1
AAZ4600	1	Crambidae	1
AAZ4599	1	Crambidae	1
AAZ4598	1	Crambidae	1
AAN5676	1	Crambidae	1
ACA9594	1	Crambidae	1
ACW9762	1	Crambidae	1
ACA2601	1	Crambidae	1
ACB7133	1	Crambidae	1
AAN7300	1	Crambidae	1
ACI9244	1	Crambidae	1
AAN7302	1	Crambidae	1
ACA4714	1	Crambidae	1
AAN8760	1	Crambidae	1
ACU8552	1	Crambidae	1
ACI9356	1	Crambidae	1
ACI9282	1	Cryphia PK02	1
ACA2630	1	Cryphia PK03	1
ACA2669	1	Cryphia PK04	1
ACI9781	1	Cryphia PK06	1
ACI9638	1	Cryphia PK07	1
ACI9341	1	Cryphia raptricula	1
AAZ6152	1	Ctenognophos PK02	1
ABX6374	1	Ctenognophos PK03	1
ABZ8406	1	Ctenognophos PK04	1
ACA2577	1	Cucullia nigrifascia	1
ACV1471	1	Depressariidae	1
ACU3062	1	Depressariidae	1
ACA4078	1	Diarsia	1
ACB6536	1	Dichagyris PK02	1
ACI9978	1	Dichagyris PK03	1
AAZ4917	1	Dioryctria	1
ACI9575	1	Dioryctria	1
AAN4945	1	Dolgoma	1
AAZ6076	1	Drasteria PK02	1
AAN8812	1	Dysgonia rogenhoferi	1
AAW0498	1	Dysmilichia	1
ACI9574	1	Earias PK01	1
ACI9578	1	Edosa	1
AAN5425	1	Edosa	1
ACI9245	1	Elachistidae	1
ACI9584	1	Elachistidae	1
ABY2650	1	Elachistidae	1
ACP2438	1	Elachistidae	1
AAZ5545	1	Ennominae	1
ACA2593	1	Ennominae	1
AAN4925	1	Episteme	1
ACI9675	1	Erebidae	1
ACI9524	1	Erebidae	1
ACI9522	1	Erebidae	1
ACH1408	1	Erebidae	1
AAN8819	1	Erebidae	1
ACI9894	1	Erebidae	1
ACI9893	1	Erebidae	1
ACI9723	1	Erebidae	1
ABZ9881	1	Erebidae	1
ACB7480	1	Erebidae	1
AAW0497	1	Erebidae	1
AAN8821	1	Erebinae	1
ACA2567	1	Eriocottidae	1
AAN7297	1	Eriocottidae	1
ACI9590	1	Eucoenogenes	1
ACC9694	1	Eupithecia PK01	1
ACH1343	1	Eupithecia PK03	1
ACC9695	1	Eupithecia PK05	1
ACI9726	1	Euplexia PK01	1
AAA3085	1	Eupterote	1
ACB6537	1	Euxoa	1
ACH1326	1	Galacticidae	1
ACW9764	1	Gelechiidae	1
ACF9314	1	Gelechiidae	1
ACI9848	1	Gelechiidae	1
ACI9896	1	Gelechiidae	1
ACI9725	1	Gelechiidae	1
ACI9243	1	Gelechiidae	1
ACI9729	1	Gelechiidae	1
ACI9375	1	Gelechiidae	1
ACH1426	1	Gelechiidae	1
ACH1330	1	Gelechiidae	1
ACI9677	1	Geometridae	1
ACI9325	1	Geometridae	1
AAN5619	1	Geometridae	1
ACA2569	1	Geometridae	1
ACA2547	1	Geometridae	1
AAN5620	1	Geometridae	1
ACI9408	1	Geometridae	1
ACI9358	1	Geometridae	1
AAZ5543	1	Geometrinae	1
AAZ4129	1	Gibberifera	1
ACA2530	1	Gonodonta	1
ABX2131	1	Gracillariidae	1
ABY0963	1	Gracillariidae	1
ACA2341	1	Hadena	1
AAN8823	1	Hadeninae	1
AAN4542	1	Heliothis	1
ACA2514	1	Heterolocha	1
AAN4524	1	Horisme	1
ACI9506	1	Hypena PK02	1
AAN8797	1	Hypena PK05	1
ACA2622	1	Hypena PK06	1
ACI9523	1	Hyperstrotia	1
AAP7890	1	Hypotacha	1
ACH1332	1	Idaea PK01	1
AAZ4856	1	Idaea PK02	1
ACI9573	1	Idaea PK03	1
AAZ5549	1	Idaea PK05	1
AAW0503	1	Isocentris	1
ACB6684	1	Juxtarctia quadriguttata	1
AAN8805	1	Laelia	1
AAN7328	1	Lamida	1
AAN5613	1	Larentiinae	1
ACF6917	1	Larentiinae	1
ACJ0313	1	Larentiinae	1
ACI9508	1	Larentiinae	1
AAN5614	1	Larentiinae	1
AAN7326	1	Larentiinae	1
AAZ5548	1	Larentiinae	1
AAN5616	1	Larentiinae	1
ACH1428	1	Lecithocera	1
ACH1456	1	Lecithocera	1
ABZ8513	1	Lecithocera	1
ACJ0317	1	Lecithoceridae	1
ACI9724	1	Lecithoceridae	1
ACB8481	1	Lemyra PK03	1
AAQ2613	1	Lemyra PK04	1
AAQ2609	1	Lemyra PK05	1
AAZ9105	1	Leucania PK02	1
AAQ0234	1	Leucania PK03	1
ACB7134	1	Limacodidae	1
AAN8566	1	Limacodidae	1
ACA2702	1	Lobesia	1
ACI9510	1	Loryma	1
ACB6682	1	Lygephila craccae1 complex	1
ACI9728	1	Lymantria PK01	1
ACA2453	1	Lymantriinae	1
ACI9798	1	Lymantriinae	1
AAN8534	1	Lymantriinae	1
AAZ0418	1	Mahanta	1
AAN4654	1	Masalia	1
AAN4620	1	Maurilia	1
AAN4638	1	Menophra PK02	1
ACI9357	1	Morosaphycita	1
ACB6674	1	Mythimna PK02	1
ACI9676	1	Noctuidae	1
ACU9489	1	Noctuidae	1
ACA2700	1	Noctuidae	1
ACA2496	1	Noctuidae	1
ACA2379	1	Noctuidae	1
ACA2694	1	Noctuidae	1
AAZ4110	1	Noctuidae	1
ACI9374	1	Noctuidae	1
ACB6735	1	Noctuidae	1
ACB6732	1	Noctuidae	1
ACB6734	1	Noctuidae	1
AAN7322	1	Noctuinae	1
AAQ0236	1	Noctuinae	1
AAN7299	1	Noctuinae	1
AAZ4108	1	Nola PK01	1
ACI9280	1	Nola PK02	1
ACA2498	1	Nolidae	1
ACJ0316	1	Notarcha	1
ACB6693	1	Notodontidae	1
ACA2327	1	Notodontidae	1
ACI9796	1	Notodontidae	1
ACA2571	1	Notodontidae	1
AAZ5429	1	Nychiodes	1
ACP4560	1	Oecophoridae	1
ADD1816	1	Ophiusa umbrilinea	1
ACA2660	1	Opogona	1
ACI9593	1	Oraesia	1
ACA2557	1	Ourapteryx PK03	1
AAN4608	1	Ourapteryx PK04	1
ACA2655	1	Paralebeda	1
AAZ8341	1	Perciana	1
AAZ6058	1	Percnia AH01My	1
ACI9795	1	Phalera PK01	1
AAN4360	1	Phlogophora PK01	1
ACH1352	1	Prochoristis	1
ACP5098	1	Psychidae	1
AAZ4449	1	Psychidae	1
ACA2409	1	Ptilodon	1
ACH1353	1	Pyralidae	1
ACH1427	1	Pyralidae	1
AAZ8638	1	Pyralidae	1
ACA2553	1	Pyralidae	1
ACA3843	1	Pyralidae	1
ACI9571	1	Pyralidae	1
ACA2603	1	Pyralidae	1
ACB6481	1	Pyralidae	1
ACI9328	1	Pyralidae	1
ACI9283	1	Pyralidae	1
AAN8762	1	Pyralidae	1
ACB7479	1	Pyrausta	1
ACA2620	1	Pyrrhia nr. umbra	1
AAQ0225	1	Rheumaptera	1
AAN5623	1	Rheumaptera	1
AAQ0226	1	Rhodostrophia PK01	1
ABY6745	1	Sataspes tagalica	1
ACH1351	1	Sciota	1
ACW2214	1	Scopula emissaria	1
AAQ0217	1	Scopula PK01	1
ABZ7606	1	Scopula PK03	1
AAN7307	1	Selepa	1
AAQ0220	1	Spilarctia casigneta1 group	1
ACW8299	1	Sterrhinae	1
ABY1621	1	Stigmella	1
ACI9359	1	Thyrididae	1
ACI9577	1	Tineidae	1
ACH1424	1	Tineidae	1
ACH1354	1	Tineidae	1
ACH1333	1	Tineidae	1
ACI9520	1	Tineidae	1
ACA2495	1	Tineidae	1
ACP4559	1	Tortricidae	1
AAN7325	1	Tortricidae	1
ACI9507	1	Tortricidae	1
ACI9423	1	Tortricidae	1
ACF8164	1	Tortricidae	1
AAN5891	1	Tortricidae	1
ACJ0315	1	Tortricidae	1
AAQ2625	1	Trilocha	1
AAQ2621	1	Ufeus	1
AAN5865	1	Uraniidae	1
AAN7304	1	Xyloryctidae	1
ACI9281	1	Xyloryctidae	1
ACI9895	1	Yponomeutidae	1
ACE7024	1	Zeuzera PK01	1
AAW0501	1	Zygaenidae	1
