# Supplementary material for: Mapping global biodiversity connections with DNA barcodes: Lepidoptera of Pakistan
Source: PLoS One. 2017 Mar 24;12(3):e0174749. doi: 10.1371/journal.pone.0174749 (PMC5365146; doi:10.1371/journal.pone.0174749)
Supplement: S4 Table — (XLS) [file pone.0174749.s005.xls]

## Sheet: Sheet1
Tabe S4. Number of Lepidoptera BINs from other countries shared with Pakistan
Country	Total BINs	Number of BINs shared with Pakistan	Percent BIN shared
Afghanistan	44	8	18.1818
Albania	71	1	1.40845
Algeria	90	15	16.6667
Andorra	25	0	0
Angola	122	1	0.819672
Argentina	2817	4	0.141995
Armenia	167	9	5.38922
Australia	15028	85	0.565611
Austria	2941	57	1.93812
Azerbaijan	99	6	6.06061
Bahamas	39	0	0
Bangladesh	366	61	16.6667
Barbados	1	0	0
Belarus	30	4	13.3333
Belgium	115	3	2.6087
Belize	39	0	0
Benin	36	1	2.77778
Bermuda	14	1	7.14286
Bhutan	483	30	6.21118
Bolivia	1573	0	0
Bosnia and Herzegovina	45	2	4.44444
Botswana	46	5	10.8696
Brazil	3569	2	0.0560381
British Virgin Islands	32	0	0
Brunei	12	0	0
Bulgaria	815	22	2.69939
Burkina Faso	63	1	1.5873
Burundi	56	0	0
Cambodia	187	10	5.34759
Cameroon	2208	11	0.498188
Canada	5781	23	0.397855
Cape Verde	30	3	10
Cayman Islands	1	0	0
Central African Republic	979	5	0.510725
Chad	9	1	11.1111
Chile	529	4	0.756144
China	3891	127	3.26394
Colombia	851	1	0.117509
Comoros	37	0	0
Cook Islands	1	0	0
Costa Rica	13480	8	0.0593472
Cote d'Ivoire	175	0	0
Croatia	406	6	1.47783
Cuba	262	1	0.381679
Cyprus	144	16	11.1111
Czech Republic	341	5	1.46628
Democratic Republic of the Congo	1123	2	0.178094
Denmark	380	5	1.31579
Djibouti	28	1	3.57143
Dominica	18	0	0
Dominican Republic	274	0	0
Ecuador	5662	3	0.0529848
Egypt	160	32	20
El Salvador	15	0	0
Equatorial Guinea	198	0	0
Eritrea	13	1	7.69231
Estonia	109	3	2.75229
Ethiopia	984	27	2.7439
Faeroe Islands	1	0	0
Fiji	38	3	7.89474
Finland	2513	47	1.87027
France	1765	33	1.86969
French Guiana	5460	1	0.018315
French Polynesia	294	21	7.14286
Gabon	2827	15	0.530598
Gambia	55	1	1.81818
Georgia	385	19	4.93506
Germany	3068	58	1.89048
Ghana	1403	13	0.926586
Gibraltar	1	0	0
Greece	1095	39	3.56164
Greenland	42	2	4.7619
Grenada	4	0	0
Guadeloupe	11	0	0
Guam	2	0	0
Guatemala	797	0	0
Guinea	192	0	0
Guinea-Bissau	7	0	0
Guyana	14	0	0
Haiti	4	0	0
Honduras	972	0	0
Hungary	198	5	2.52525
Iceland	3	0	0
India	856	176	20.5607
Indonesia	4236	44	1.03872
Iran	776	41	5.28351
Iraq	11	1	9.09091
Ireland	20	1	5
Isle of Man	1	1	100
Israel	505	60	11.8812
Italy	3438	77	2.23967
Jamaica	285	2	0.701754
Japan	952	39	4.09664
Jersey	1	0	0
Jordan	143	10	6.99301
Kazakhstan	827	22	2.66022
Kenya	2725	65	2.38532
Kyrgyzstan	684	30	4.38596
Laos	433	21	4.84988
Latvia	144	2	1.38889
Lebanon	108	6	5.55556
Lesotho	4	0	0
Liberia	161	0	0
Libya	18	1	5.55556
Liechtenstein	17	0	0
Lithuania	78	1	1.28205
Luxembourg	5	0	0
Macedonia	479	9	1.87891
Madagascar	2807	28	0.997506
Malawi	600	3	0.5
Malaysia	2928	62	2.11749
Maldives	11	2	18.2
Mali	101	5	4.9505
Malta	38	8	21.1
Martinique	20	0	0
Mauritania	8	1	12.5
Mauritius	7	0	0
Mayotte	12	0	0
Mexico	3748	3	0.0800427
Mongolia	248	10	4.03226
Montenegro	56	0	0
Morocco	567	20	3.52734
Mozambique	171	4	2.33918
Myanmar	534	21	3.93258
Namibia	251	11	4.38247
Nepal	334	43	12.8743
Netherlands	748	19	2.54011
New Caledonia	119	2	1.68067
New Zealand	191	10	5.2356
Nicaragua	166	0	0
Niger	7	0	0
Nigeria	543	23	4.23573
Norfolk Island	1	0	0
North Korea	25	2	8
Norway	1769	31	1.7524
Oman	222	23	10.3604
Palau	4	0	0
Panama	1588	0	0
Papua New Guinea	4578	37	0.808213
Paraguay	455	0	0
Peru	3581	2	0.0558503
Philippines	924	27	2.92208
Poland	146	3	2.05479
Portugal	362	20	5.52486
Puerto Rico	308	2	0.649351
Reunion	76	8	10.5263
Romania	393	14	3.56234
Russia	2247	39	1.73565
Rwanda	334	1	0.299401
Saint Helena Ascension and Tristan da Cunha	13	3	23.0769
Saint Kitts and Nevis	4	0	0
Saint Lucia	5	0	0
Saint Vincent and the Grenadines	2	0	0
Samoa	2	0	0
San Marino	1	0	0
Sao Tome and Principe	76	1	1.31579
Saudi Arabia	80	10	12.5
Senegal	24	1	4.16667
Serbia	212	7	3.30189
Seychelles	99	7	7.07071
Sierra Leone	135	0	0
Singapore	8	1	12.5
Slovakia	153	1	0.653595
Slovenia	347	2	0.576369
Solomon Islands	37	2	5.40541
Somalia	64	2	3.125
South Africa	2935	47	1.60136
South Korea	464	18	3.87931
South Sudan	1	0	0
Spain	2053	55	2.67901
Sri Lanka	76	16	21.0526
Sudan	29	3	10.3448
Suriname	62	0	0
Swaziland	44	0	0
Sweden	269	5	1.85874
Switzerland	445	4	0.898876
Syria	54	1	1.85185
Taiwan	1355	59	4.35424
Tajikistan	189	14	7.40741
Tanzania	1827	35	1.91571
Thailand	1913	87	4.54783
Timor-Leste	13	1	7.69231
Togo	51	1	1.96078
Tonga	1	0	0
Trinidad and Tobago	72	0	0
Tunisia	285	16	5.61404
Turkey	1115	38	3.40807
Turkmenistan	88	6	6.81818
Uganda	574	4	0.696864
Ukraine	266	11	4.13534
United Arab Emirates	436	88	20.1835
United Kingdom	1319	33	2.5019
United States	12213	34	0.278392
United States Virgin Islands	5	0	0
Uruguay	9	1	11.1111
Uzbekistan	175	9	5.14286
Vanuatu	14	0	0
Venezuela	650	0	0
Vietnam	2077	60	2.88878
West Papua	526	3	0.570342
Yemen	322	16	4.96894
Zambia	933	14	1.50054
Zimbabwe	583	11	1.88679
Number of Lepidoptera BINs from continents shared with Pakistan
Continent	Total BINs	Number of BINs shared with Pakistan	Percent BIN shared
Africa	18701	118	0.630982
Asia	22657	478	2.10972
Australia	15028	85	0.565611
Europe	8126	103	1.26754
North America	31473	37	0.117561
Oceania	5574	52	0.932903
South America	19863	11	0.0553793
